# Supplementary material for: Removing unwanted variation in a differential methylation analysis of Illumina HumanMethylation450 array data
Source: Nucleic Acids Res. 2015 May 18;43(16):e106. doi: 10.1093/nar/gkv526 (PMC4652745; doi:10.1093/nar/gkv526)
Supplement: SUPPLEMENTARY DATA [file supp_gkv526_nar-00167-met-n-2015-File011.xlsx]

## Sheet: SupplementaryTable1
Sample_Name	Sample_Group	Array	Slide	Age	Study
B1016.1_B	BIRTH	R01C01	5723671007	birth	1
B1016.2_B	BIRTH	R02C01	5723671007	birth	1
B1016.1_18m	18m	R03C01	5723671007	1yr+	1
B1022.1_B	BIRTH	R05C01	5723671007	birth	1
B1022.2_B	BIRTH	R06C01	5723671007	birth	1
B1024.1_B	BIRTH	R03C02	5723671007	birth	1
B1024.2_18m	18m	R06C02	5723671007	1yr+	1
B1032.1_B	BIRTH	R01C01	5727022055	birth	1
B1032.2_B	BIRTH	R02C01	5727022055	birth	1
B1032.2_18m	18m	R04C01	5727022055	1yr+	1
B1035.2_B	BIRTH	R06C01	5727022055	birth	1
B1035.1_18m	18m	R01C02	5727022055	1yr+	1
B1035.2_18m	18m	R02C02	5727022055	1yr+	1
B1042.1_B	BIRTH	R03C02	5727022055	birth	1
B1042.2_B	BIRTH	R04C02	5727022055	birth	1
B1042.1_18m	18m	R05C02	5727022055	1yr+	1
B1042.2_18m	18m	R06C02	5727022055	1yr+	1
B1046.1_B	BIRTH	R01C01	5727022049	birth	1
B1046.2_18m	18m	R04C01	5727022049	1yr+	1
B1057.1 _ B	BIRTH	R05C01	5727022049	birth	1
B1057.2 B	BIRTH	R06C01	5727022049	birth	1
B1057.1_18m	18m	R01C02	5727022049	1yr+	1
B1057.2_18m	18m	R02C02	5727022049	1yr+	1
B1058.1_B	BIRTH	R03C02	5727022049	birth	1
B1058.1_18m	18m	R05C02	5727022049	1yr+	1
B1058.2_18m	18m	R06C02	5727022049	1yr+	1
B1072.1_B	BIRTH	R01C01	5723671015	birth	1
B1072.2_B	BIRTH	R02C01	5723671015	birth	1
B1072.2_18m	18m	R04C01	5723671015	1yr+	1
B1107.1_B	BIRTH	R05C01	5723671015	birth	1
91107.2_6	BIRTH	R06C01	5723671015	birth	1
B1107.1_18m	18m	R01C02	5723671015	1yr+	1
B1107.2_18m	18m	R02C02	5723671015	1yr+	1
B1126.1_B	BIRTH	R03C02	5723671015	birth	1
B1126.2_B	BIRTH	R04C02	5723671015	birth	1
B2034.1_B	BIRTH	R01C01	5727022042	birth	1
B2034.213	BIRTH	R02C01	5727022042	birth	1
B2034.1 18m	18m	R03C01	5727022042	1yr+	1
B2034.2_18m	18m	R04C01	5727022042	1yr+	1
B3006.1_B	BIRTH	R05C01	5727022042	birth	1
B3006.2_B	BIRTH	R06C01	5727022042	birth	1
B3006.1 18m	18m	R01C02	5727022042	1yr+	1
B3006.2_18m	18m	R02C02	5727022042	1yr+	1
B3014.1_B	BIRTH	R03C02	5727022042	birth	1
4	0	R01C01	6042316043	birth	2
5	0	R02C01	6042316043	birth	2
6	0	R03C01	6042316043	birth	2
28	1	R04C01	6042316043	1yr+	2
29	1	R05C01	6042316043	1yr+	2
30	1	R06C01	6042316043	1yr+	2
10	0	R01C02	6042316043	birth	2
11	0	R02C02	6042316043	birth	2
12	0	R03C02	6042316043	birth	2
34	1	R04C02	6042316043	1yr+	2
35	1	R05C02	6042316043	1yr+	2
36	1	R06C02	6042316043	1yr+	2
16	0	R01C01	6026818112	birth	2
17	0	R02C01	6026818112	birth	2
18	0	R03C01	6026818112	birth	2
40	1	R04C01	6026818112	1yr+	2
41	1	R05C01	6026818112	1yr+	2
42	1	R06C01	6026818112	1yr+	2
22	0	R01C02	6026818112	birth	2
23	0	R02C02	6026818112	birth	2
24	0	R03C02	6026818112	birth	2
46	1	R04C02	6026818112	1yr+	2
47	1	R05C02	6026818112	1yr+	2
48	1	R06C02	6026818112	1yr+	2
OLD16	OLD	R01C01	5684819002	1yr+	3
OLD17	OLD	R02C01	5684819002	1yr+	3
OLD18	OLD	R03C01	5684819002	1yr+	3
OLD19	OLD	R04C01	5684819002	1yr+	3
OLD21	OLD	R05C01	5684819002	1yr+	3
OLD23	OLD	R06C01	5684819002	1yr+	3
OLD24	OLD	R01C02	5684819002	1yr+	3
A29NEW	OLD	R02C02	5684819002	1yr+	3
A30NEW	OLD	R03C02	5684819002	1yr+	3
A31NEW	OLD	R04C02	5684819002	1yr+	3
A32NEW	OLD	R05C02	5684819002	1yr+	3
A33NEW	OLD	R06C02	5684819002	1yr+	3
A34NEW	OLD	R01C01	5684819005	1yr+	3
A26NEW	OLD	R02C01	5684819005	1yr+	3
A27NEW	OLD	R03C01	5684819005	1yr+	3
A35NEW	OLD	R04C01	5684819005	1yr+	3
A36NEW	OLD	R05C01	5684819005	1yr+	3
A37NEW	OLD	R06C01	5684819005	1yr+	3
A38NEW	OLD	R01C02	5684819005	1yr+	3
CB10	NewBorns	R02C02	5684819005	birth	3
CB76	NewBorns	R03C02	5684819005	birth	3
CB20	NewBorns	R04C02	5684819005	birth	3
CB13	NewBorns	R05C02	5684819005	birth	3
CB15	NewBorns	R06C02	5684819005	birth	3
CB8	NewBorns	R01C01	5684819028	birth	3
CB9	NewBorns	R02C01	5684819028	birth	3
CB23	NewBorns	R03C01	5684819028	birth	3
CB82	NewBorns	R04C01	5684819028	birth	3
CB17	NewBorns	R05C01	5684819028	birth	3
CB35	NewBorns	R06C01	5684819028	birth	3
CB7	NewBorns	R01C02	5684819028	birth	3
CB5	NewBorns	R03C02	5684819028	birth	3
CB12	NewBorns	R04C02	5684819028	birth	3
CB18	NewBorns	R05C02	5684819028	birth	3
CB37	NewBorns	R06C02	5684819028	birth	3
CB36	NewBorns	R01C01	5684819030	birth	3
CB70	NewBorns	R02C01	5684819030	birth	3
CB40	NewBorns	R03C01	5684819030	birth	3

## Sheet: SupplementaryTable2
Sample	Study	Smoking	Ethnicity
GSM1052013_5730053006_R01C02	L	never	Unknown
GSM1052014_5730053006_R02C02	L	never	Unknown
GSM1052011_5730053006_R03C01	L	never	Unknown
GSM1052017_5730053006_R05C02	L	never	Unknown
GSM1052012_5730053006_R06C01	L	current	Unknown
GSM1052146_5730053009_R02C01	L	never	Unknown
GSM1052154_5730053009_R04C02	L	current	Unknown
GSM1052155_5730053009_R05C02	L	never	Unknown
GSM1052024_5730053010_R01C02	L	never	Unknown
GSM1052022_5730053010_R04C01	L	never	Unknown
GSM1052026_5730053010_R05C02	L	current	Unknown
GSM1052023_5730053010_R06C01	L	never	Unknown
GSM1052028_5730053011_R01C01	L	current	Unknown
GSM1052030_5730053011_R04C01	L	current	Unknown
GSM1052031_5730053011_R05C01	L	current	Unknown
GSM1052032_5730053011_R06C01	L	current	Unknown
GSM1052037_5730053011_R06C02	L	never	Unknown
GSM1052160_5730053012_R02C02	L	never	Unknown
GSM1052162_5730053012_R04C02	L	current	Unknown
GSM1052163_5730053012_R05C02	L	current	Unknown
GSM1052158_5730053012_R06C01	L	current	Unknown
GSM1052043_5730053027_R01C02	L	never	Unknown
GSM1052039_5730053027_R02C01	L	never	Unknown
GSM1052040_5730053027_R03C01	L	never	Unknown
GSM1052042_5730053027_R05C01	L	current	Unknown
GSM1052045_5730053027_R05C02	L	current	Unknown
GSM1052167_5730053030_R03C02	L	current	Unknown
GSM1052168_5730053030_R04C02	L	current	Unknown
GSM1052165_5730053030_R05C01	L	current	Unknown
GSM1052169_5730053030_R05C02	L	current	Unknown
GSM1052166_5730053030_R06C01	L	current	Unknown
GSM1052047_5730053037_R01C01	L	never	Unknown
GSM1052050_5730053037_R01C02	L	never	Unknown
GSM1052048_5730053037_R04C01	L	never	Unknown
GSM1052053_5730053037_R04C02	L	never	Unknown
GSM1052054_5730053037_R05C02	L	current	Unknown
GSM1052059_5730053038_R01C02	L	current	Unknown
GSM1052057_5730053038_R04C01	L	current	Unknown
GSM1052058_5730053038_R05C01	L	current	Unknown
GSM1052061_5730053038_R05C02	L	never	Unknown
GSM1052062_5730053038_R06C02	L	never	Unknown
GSM1052170_5730053039_R01C01	L	current	Unknown
GSM1052173_5730053039_R01C02	L	never	Unknown
GSM1052174_5730053039_R02C02	L	never	Unknown
GSM1052171_5730053039_R03C01	L	current	Unknown
GSM1052175_5730053039_R04C02	L	current	Unknown
GSM1052172_5730053039_R05C01	L	never	Unknown
GSM1052177_5730053039_R06C02	L	current	Unknown
GSM1052182_5730053040_R01C02	L	never	Unknown
GSM1052179_5730053040_R02C01	L	current	Unknown
GSM1052183_5730053040_R02C02	L	current	Unknown
GSM1052180_5730053040_R03C01	L	current	Unknown
GSM1052181_5730053040_R05C01	L	current	Unknown
GSM1052184_5730053040_R06C02	L	current	Unknown
GSM1052191_5730053041_R02C02	L	never	Unknown
GSM1052186_5730053041_R03C01	L	never	Unknown
GSM1052192_5730053041_R03C02	L	never	Unknown
GSM1052193_5730053041_R04C02	L	never	Unknown
GSM1052189_5730053041_R06C01	L	current	Unknown
GSM1052195_5730053041_R06C02	L	never	Unknown
GSM1052196_5730053046_R01C01	L	never	Unknown
GSM1052201_5730053046_R01C02	L	current	Unknown
GSM1052197_5730053046_R03C01	L	current	Unknown
GSM1052202_5730053046_R03C02	L	current	Unknown
GSM1052198_5730053046_R04C01	L	never	Unknown
GSM1052199_5730053046_R05C01	L	current	Unknown
GSM1052200_5730053046_R06C01	L	current	Unknown
GSM1052063_5730053047_R01C01	L	current	Unknown
GSM1052064_5730053047_R02C01	L	never	Unknown
GSM1052070_5730053047_R05C02	L	current	Unknown
GSM1052066_5730053047_R06C01	L	never	Unknown
GSM1052208_5730053048_R01C02	L	current	Unknown
GSM1052210_5730053048_R03C02	L	never	Unknown
GSM1052211_5730053048_R04C02	L	never	Unknown
GSM1052206_5730053048_R05C01	L	current	Unknown
GSM1052207_5730053048_R06C01	L	never	Unknown
GSM1052213_5730053048_R06C02	L	never	Unknown
GSM1052071_5730053055_R01C01	L	current	Unknown
GSM1052073_5730053055_R02C02	L	never	Unknown
GSM1052074_5730053055_R03C02	L	current	Unknown
GSM1052075_5730053055_R04C02	L	never	Unknown
GSM1052076_5730053055_R05C02	L	never	Unknown
GSM1052077_5730192007_R01C01	L	current	Unknown
GSM1052081_5730192007_R01C02	L	never	Unknown
GSM1052078_5730192007_R02C01	L	never	Unknown
GSM1052082_5730192007_R02C02	L	current	Unknown
GSM1052080_5730192007_R06C01	L	current	Unknown
GSM1051889_5730192015_R01C02	L	current	Unknown
GSM1051890_5730192015_R02C02	L	current	Unknown
GSM1051888_5730192015_R06C01	L	current	Unknown
GSM1051893_5730192015_R06C02	L	never	Unknown
GSM1051894_5730192033_R01C01	L	current	Unknown
GSM1051895_5730192033_R02C01	L	never	Unknown
GSM1051896_5730192033_R04C01	L	current	Unknown
GSM1051900_5730192033_R05C02	L	current	Unknown
GSM1052085_5730192034_R03C01	L	never	Unknown
GSM1052086_5730192034_R04C01	L	current	Unknown
GSM1052087_5730192034_R05C01	L	current	Unknown
GSM1052090_5730192034_R05C02	L	current	Unknown
GSM1052093_5730192035_R03C01	L	current	Unknown
GSM1052096_5730192035_R05C02	L	current	Unknown
GSM1052101_5730192036_R01C02	L	never	Unknown
GSM1052102_5730192036_R02C02	L	never	Unknown
GSM1052100_5730192036_R06C01	L	never	Unknown
GSM1052108_5730192042_R01C02	L	current	Unknown
GSM1052111_5730192042_R04C02	L	current	Unknown
GSM1052117_5730192045_R01C02	L	current	Unknown
GSM1052114_5730192045_R02C01	L	current	Unknown
GSM1052115_5730192045_R03C01	L	never	Unknown
GSM1052119_5730192045_R04C02	L	never	Unknown
GSM1052116_5730192045_R05C01	L	current	Unknown
GSM1052120_5730192045_R05C02	L	current	Unknown
GSM1052121_5730192045_R06C02	L	current	Unknown
GSM1052122_5730192048_R01C01	L	current	Unknown
GSM1052128_5730192048_R01C02	L	current	Unknown
GSM1052123_5730192048_R02C01	L	never	Unknown
GSM1052124_5730192048_R03C01	L	never	Unknown
GSM1052130_5730192048_R03C02	L	never	Unknown
GSM1052131_5730192048_R04C02	L	never	Unknown
GSM1052126_5730192048_R05C01	L	never	Unknown
GSM1052127_5730192048_R06C01	L	never	Unknown
GSM1051901_5730192053_R01C01	L	current	Unknown
GSM1051906_5730192053_R01C02	L	never	Unknown
GSM1051902_5730192053_R02C01	L	never	Unknown
GSM1051907_5730192053_R02C02	L	current	Unknown
GSM1051904_5730192053_R05C01	L	current	Unknown
GSM1052134_5730192057_R01C01	L	current	Unknown
GSM1052135_5730192057_R02C01	L	never	Unknown
GSM1052137_5730192057_R04C01	L	never	Unknown
GSM1052139_5730192057_R06C01	L	current	Unknown
GSM1052144_5730192057_R06C02	L	current	Unknown
GSM1051910_5730504013_R02C01	L	current	Unknown
GSM1051912_5730504013_R06C01	L	current	Unknown
GSM1051915_5730504013_R06C02	L	current	Unknown
GSM1051916_5730504014_R01C01	L	current	Unknown
GSM1051921_5730504014_R01C02	L	never	Unknown
GSM1051922_5730504014_R02C02	L	never	Unknown
GSM1051923_5730504014_R03C02	L	current	Unknown
GSM1051924_5730504014_R05C02	L	never	Unknown
GSM1051927_5730504015_R02C01	L	never	Unknown
GSM1051930_5730504015_R05C01	L	never	Unknown
GSM1051931_5730504015_R05C02	L	never	Unknown
GSM1051933_5730504031_R01C01	L	never	Unknown
GSM1051936_5730504031_R01C02	L	current	Unknown
GSM1051937_5730504031_R04C02	L	never	Unknown
GSM1051939_5730504060_R01C01	L	never	Unknown
GSM1051940_5730504060_R02C01	L	never	Unknown
GSM1051944_5730504060_R02C02	L	never	Unknown
GSM1051941_5730504060_R03C01	L	never	Unknown
GSM1051945_5730504060_R03C02	L	current	Unknown
GSM1051943_5730504060_R06C01	L	never	Unknown
GSM1051948_5730504060_R06C02	L	never	Unknown
GSM1051949_5765205058_R01C01	L	never	Unknown
GSM1051954_5765205058_R01C02	L	current	Unknown
GSM1051955_5765205058_R02C02	L	never	Unknown
GSM1051956_5765205058_R03C02	L	never	Unknown
GSM1051951_5765205058_R04C01	L	never	Unknown
GSM1051952_5765205058_R05C01	L	never	Unknown
GSM1051957_5765205058_R05C02	L	never	Unknown
GSM1051953_5765205058_R06C01	L	never	Unknown
GSM1051958_5765205058_R06C02	L	current	Unknown
GSM1051959_5765205059_R02C01	L	current	Unknown
GSM1051965_5765205059_R02C02	L	never	Unknown
GSM1051962_5765205059_R05C01	L	current	Unknown
GSM1051963_5765205059_R06C01	L	current	Unknown
GSM1051968_5765205059_R06C02	L	current	Unknown
GSM1051973_5771710004_R02C02	L	current	Unknown
GSM1051971_5771710004_R05C01	L	never	Unknown
GSM1051972_5771710004_R06C01	L	current	Unknown
GSM1051974_5771710004_R06C02	L	never	Unknown
GSM1051975_5771710029_R01C01	L	never	Unknown
GSM1051981_5771710029_R06C02	L	current	Unknown
GSM1051982_5771710030_R01C01	L	never	Unknown
GSM1051987_5771710030_R01C02	L	current	Unknown
GSM1051983_5771710030_R03C01	L	never	Unknown
GSM1051989_5771710030_R03C02	L	current	Unknown
GSM1051984_5771710030_R04C01	L	current	Unknown
GSM1051990_5771710030_R04C02	L	current	Unknown
GSM1051985_5771710030_R05C01	L	never	Unknown
GSM1051991_5771710030_R06C02	L	never	Unknown
GSM1051993_5771710048_R04C01	L	never	Unknown
GSM1051994_5771710048_R05C01	L	current	Unknown
GSM1051995_5771710048_R06C01	L	never	Unknown
GSM1051997_5771710048_R06C02	L	never	Unknown
GSM1051998_5771710058_R01C01	L	never	Unknown
GSM1051999_5771710058_R02C01	L	never	Unknown
GSM1052000_5771710058_R04C01	L	never	Unknown
GSM1052001_5771710058_R05C01	L	current	Unknown
GSM1052002_5771710058_R05C02	L	current	Unknown
GSM1052003_5771710058_R06C02	L	current	Unknown
GSM1052004_5771710059_R02C01	L	never	Unknown
GSM1052005_5771710059_R03C01	L	never	Unknown
GSM1052006_5771710059_R05C01	L	current	Unknown
GSM1052009_5771710059_R05C02	L	never	Unknown
GSM1052010_5771710059_R06C02	L	current	Unknown
GSM1051803_7512560084_R06C02	L	current	Unknown
GSM1051805_7512560103_R02C01	L	current	Unknown
GSM1051812_7512560103_R03C02	L	current	Unknown
GSM1051807_7512560103_R04C01	L	current	Unknown
GSM1051808_7512560103_R05C01	L	never	Unknown
GSM1051822_7512560104_R01C02	L	never	Unknown
GSM1051823_7512560104_R02C02	L	never	Unknown
GSM1051818_7512560104_R03C01	L	current	Unknown
GSM1051819_7512560104_R04C01	L	current	Unknown
GSM1051821_7512560104_R06C01	L	current	Unknown
GSM1051827_7512560115_R01C01	L	current	Unknown
GSM1051833_7512560115_R01C02	L	never	Unknown
GSM1051828_7512560115_R02C01	L	current	Unknown
GSM1051829_7512560115_R03C01	L	never	Unknown
GSM1051835_7512560115_R03C02	L	never	Unknown
GSM1051836_7512560115_R04C02	L	current	Unknown
GSM1051831_7512560115_R05C01	L	current	Unknown
GSM1051837_7512560115_R05C02	L	never	Unknown
GSM1051838_7512560115_R06C02	L	never	Unknown
GSM1051839_7512560124_R01C01	L	current	Unknown
GSM1051845_7512560124_R01C02	L	never	Unknown
GSM1051840_7512560124_R02C01	L	current	Unknown
GSM1051841_7512560124_R03C01	L	never	Unknown
GSM1051847_7512560124_R03C02	L	current	Unknown
GSM1051842_7512560124_R04C01	L	current	Unknown
GSM1051848_7512560124_R04C02	L	current	Unknown
GSM1051843_7512560124_R05C01	L	never	Unknown
GSM1051856_7512560128_R01C02	L	never	Unknown
GSM1051852_7512560128_R02C01	L	current	Unknown
GSM1051857_7512560128_R02C02	L	current	Unknown
GSM1051858_7512560128_R03C02	L	never	Unknown
GSM1051859_7512560128_R04C02	L	current	Unknown
GSM1051860_7512560128_R05C02	L	current	Unknown
GSM1051855_7512560128_R06C01	L	never	Unknown
GSM1051861_7512560128_R06C02	L	current	Unknown
GSM1051862_7766130158_R01C01	L	current	Unknown
GSM1051863_7766130158_R02C01	L	current	Unknown
GSM1051870_7766130158_R03C02	L	never	Unknown
GSM1051866_7766130158_R05C01	L	never	Unknown
GSM1051871_7766130158_R05C02	L	never	Unknown
GSM1051872_7766130158_R06C02	L	current	Unknown
GSM1051873_7766130166_R01C01	L	current	Unknown
GSM1051874_7766130166_R02C01	L	current	Unknown
GSM1051876_7766130166_R04C01	L	never	Unknown
GSM1051883_7766130166_R05C02	L	current	Unknown
GSM1051618_7796814016_R01C01	L	never	Unknown
GSM1051623_7796814016_R01C02	L	never	Unknown
GSM1051624_7796814016_R02C02	L	current	Unknown
GSM1051619_7796814016_R03C01	L	never	Unknown
GSM1051626_7796814016_R04C02	L	never	Unknown
GSM1051621_7796814016_R05C01	L	never	Unknown
GSM1051622_7796814016_R06C01	L	never	Unknown
GSM1051630_7800246006_R02C01	L	current	Unknown
GSM1051636_7800246006_R02C02	L	current	Unknown
GSM1051632_7800246006_R04C01	L	current	Unknown
GSM1051638_7800246006_R04C02	L	never	Unknown
GSM1051634_7800246006_R06C01	L	never	Unknown
GSM1051647_7800246018_R01C02	L	never	Unknown
GSM1051648_7800246018_R02C02	L	current	Unknown
GSM1051649_7800246018_R03C02	L	never	Unknown
GSM1051644_7800246018_R04C01	L	never	Unknown
GSM1051645_7800246018_R05C01	L	current	Unknown
GSM1051651_7800246018_R05C02	L	never	Unknown
GSM1051646_7800246018_R06C01	L	current	Unknown
GSM1051652_7800246018_R06C02	L	current	Unknown
GSM1051525_7800246024_R01C01	L	current	Unknown
GSM1051531_7800246024_R01C02	L	never	Unknown
GSM1051526_7800246024_R02C01	L	current	Unknown
GSM1051533_7800246024_R03C02	L	current	Unknown
GSM1051528_7800246024_R04C01	L	current	Unknown
GSM1051534_7800246024_R04C02	L	never	Unknown
GSM1051529_7800246024_R05C01	L	never	Unknown
GSM1051530_7800246024_R06C01	L	current	Unknown
GSM1051710_7800246034_R01C01	L	never	Unknown
GSM1051716_7800246034_R01C02	L	never	Unknown
GSM1051711_7800246034_R02C01	L	current	Unknown
GSM1051712_7800246034_R03C01	L	never	Unknown
GSM1051719_7800246034_R04C02	L	current	Unknown
GSM1051720_7800246034_R05C02	L	current	Unknown
GSM1051715_7800246034_R06C01	L	current	Unknown
GSM1051721_7800246034_R06C02	L	current	Unknown
GSM1051722_7800246040_R01C01	L	never	Unknown
GSM1051728_7800246040_R01C02	L	current	Unknown
GSM1051723_7800246040_R02C01	L	current	Unknown
GSM1051729_7800246040_R02C02	L	never	Unknown
GSM1051724_7800246040_R03C01	L	current	Unknown
GSM1051732_7800246040_R05C02	L	never	Unknown
GSM1051727_7800246040_R06C01	L	never	Unknown
GSM1051733_7800246040_R06C02	L	never	Unknown
GSM1051734_7800246041_R01C01	L	never	Unknown
GSM1051735_7800246041_R02C01	L	never	Unknown
GSM1051742_7800246041_R03C02	L	never	Unknown
GSM1051743_7800246041_R04C02	L	never	Unknown
GSM1051738_7800246041_R05C01	L	never	Unknown
GSM1051739_7800246041_R06C01	L	never	Unknown
GSM1051658_7800246043_R01C02	L	never	Unknown
GSM1051654_7800246043_R02C01	L	current	Unknown
GSM1051655_7800246043_R03C01	L	current	Unknown
GSM1051657_7800246043_R06C01	L	never	Unknown
GSM1051746_7800246044_R01C01	L	never	Unknown
GSM1051752_7800246044_R01C02	L	never	Unknown
GSM1051747_7800246044_R02C01	L	never	Unknown
GSM1051748_7800246044_R03C01	L	never	Unknown
GSM1051749_7800246044_R04C01	L	never	Unknown
GSM1051750_7800246044_R05C01	L	current	Unknown
GSM1051756_7800246044_R05C02	L	current	Unknown
GSM1051764_7800246046_R02C02	L	never	Unknown
GSM1051765_7800246046_R03C02	L	current	Unknown
GSM1051766_7800246046_R04C02	L	never	Unknown
GSM1051761_7800246046_R05C01	L	current	Unknown
GSM1051669_7800246054_R01C02	L	never	Unknown
GSM1051664_7800246054_R02C01	L	current	Unknown
GSM1051665_7800246054_R03C01	L	current	Unknown
GSM1051667_7800246054_R05C01	L	current	Unknown
GSM1051668_7800246054_R06C01	L	current	Unknown
GSM1051675_7800246055_R01C01	L	current	Unknown
GSM1051676_7800246055_R02C01	L	never	Unknown
GSM1051682_7800246055_R02C02	L	current	Unknown
GSM1051678_7800246055_R04C01	L	current	Unknown
GSM1051685_7800246055_R05C02	L	never	Unknown
GSM1051686_7800246055_R06C02	L	current	Unknown
GSM1051769_7800246057_R01C01	L	never	Unknown
GSM1051771_7800246057_R03C01	L	never	Unknown
GSM1051772_7800246057_R04C01	L	current	Unknown
GSM1051778_7800246057_R04C02	L	current	Unknown
GSM1051773_7800246057_R05C01	L	current	Unknown
GSM1051779_7800246057_R05C02	L	never	Unknown
GSM1051774_7800246057_R06C01	L	never	Unknown
GSM1051780_7800246057_R06C02	L	current	Unknown
GSM1051781_7800246068_R01C01	L	current	Unknown
GSM1051782_7800246068_R02C01	L	current	Unknown
GSM1051788_7800246068_R04C02	L	current	Unknown
GSM1051786_7800246068_R06C01	L	never	Unknown
GSM1051790_7800246068_R06C02	L	never	Unknown
GSM1051687_7800246071_R01C01	L	never	Unknown
GSM1051688_7800246071_R02C01	L	never	Unknown
GSM1051694_7800246071_R03C02	L	never	Unknown
GSM1051690_7800246071_R04C01	L	current	Unknown
GSM1051692_7800246071_R06C01	L	never	Unknown
GSM1051698_7800246072_R01C01	L	never	Unknown
GSM1051705_7800246072_R02C02	L	never	Unknown
GSM1051706_7800246072_R03C02	L	current	Unknown
GSM1051701_7800246072_R04C01	L	never	Unknown
GSM1051708_7800246072_R05C02	L	current	Unknown
GSM1051703_7800246072_R06C01	L	never	Unknown
GSM1051791_7800246079_R01C01	L	current	Unknown
GSM1051796_7800246079_R01C02	L	current	Unknown
GSM1051797_7800246079_R02C02	L	never	Unknown
GSM1051798_7800246079_R03C02	L	current	Unknown
GSM1051793_7800246079_R04C01	L	current	Unknown
GSM1051799_7800246079_R04C02	L	never	Unknown
GSM1051794_7800246079_R05C01	L	current	Unknown
GSM1051800_7800246079_R05C02	L	never	Unknown
GSM1051543_7800246085_R01C02	L	current	Unknown
GSM1051539_7800246085_R03C01	L	never	Unknown
GSM1051541_7800246085_R05C01	L	current	Unknown
GSM1051542_7800246085_R06C01	L	current	Unknown
GSM1051548_7800246085_R06C02	L	never	Unknown
GSM1051555_7800246087_R01C02	L	never	Unknown
GSM1051550_7800246087_R02C01	L	current	Unknown
GSM1051556_7800246087_R02C02	L	current	Unknown
GSM1051552_7800246087_R04C01	L	current	Unknown
GSM1051553_7800246087_R05C01	L	current	Unknown
GSM1051559_7800246087_R05C02	L	current	Unknown
GSM1051560_7800246087_R06C02	L	never	Unknown
GSM1051561_7800246123_R01C01	L	current	Unknown
GSM1051568_7800246123_R02C02	L	never	Unknown
GSM1051563_7800246123_R03C01	L	never	Unknown
GSM1051570_7800246123_R04C02	L	never	Unknown
GSM1051565_7800246123_R05C01	L	current	Unknown
GSM1051571_7800246123_R05C02	L	current	Unknown
GSM1051566_7800246123_R06C01	L	current	Unknown
GSM1051572_7800246123_R06C02	L	current	Unknown
GSM1051573_7800246132_R01C01	L	current	Unknown
GSM1051578_7800246132_R01C02	L	current	Unknown
GSM1051574_7800246132_R02C01	L	current	Unknown
GSM1051579_7800246132_R02C02	L	never	Unknown
GSM1051580_7800246132_R03C02	L	never	Unknown
GSM1051576_7800246132_R05C01	L	current	Unknown
GSM1051577_7800246132_R06C01	L	current	Unknown
GSM1051585_7800246137_R02C01	L	never	Unknown
GSM1051590_7800246137_R02C02	L	current	Unknown
GSM1051586_7800246137_R03C01	L	never	Unknown
GSM1051591_7800246137_R03C02	L	never	Unknown
GSM1051592_7800246137_R04C02	L	current	Unknown
GSM1051588_7800246137_R05C01	L	current	Unknown
GSM1051593_7800246137_R05C02	L	never	Unknown
GSM1051589_7800246137_R06C01	L	current	Unknown
GSM1051601_7800246140_R01C02	L	current	Unknown
GSM1051596_7800246140_R02C01	L	current	Unknown
GSM1051602_7800246140_R02C02	L	current	Unknown
GSM1051597_7800246140_R03C01	L	never	Unknown
GSM1051598_7800246140_R04C01	L	never	Unknown
GSM1051604_7800246140_R04C02	L	never	Unknown
GSM1051599_7800246140_R05C01	L	never	Unknown
GSM1051600_7800246140_R06C01	L	current	Unknown
GSM1051609_7800246188_R03C01	L	never	Unknown
GSM1051617_7800246188_R06C02	L	never	Unknown

## Sheet: SupplementaryTable3
Sample	Study	Smoking Status	Assigned Smoking Status	Ethnicity
GSM1052120_5730192045_R05C02	L	current	current	Unknown
GSM1052086_5730192034_R04C01	L	current	current	Unknown
GSM1051840_7512560124_R02C01	L	current	current	Unknown
GSM1052045_5730053027_R05C02	L	current	current	Unknown
GSM1051994_5771710048_R05C01	L	current	current	Unknown
GSM1052003_5771710058_R06C02	L	current	current	Unknown
GSM1051678_7800246055_R04C01	L	current	current	Unknown
GSM1051910_5730504013_R02C01	L	current	current	Unknown
GSM1051827_7512560115_R01C01	L	current	current	Unknown
GSM1052197_5730053046_R03C01	L	current	current	Unknown
GSM1051862_7766130158_R01C01	L	current	current	Unknown
GSM1051690_7800246071_R04C01	L	current	current	Unknown
GSM1052087_5730192034_R05C01	L	current	current	Unknown
GSM1051916_5730504014_R01C01	L	current	current	Unknown
GSM1051721_7800246034_R06C02	L	current	current	Unknown
GSM1051883_7766130166_R05C02	L	current	current	Unknown
GSM1052070_5730053047_R05C02	L	current	current	Unknown
GSM1051901_5730192053_R01C01	L	current	current	Unknown
GSM1051561_7800246123_R01C01	L	current	current	Unknown
GSM1051624_7796814016_R02C02	L	current	current	Unknown
GSM1052010_5771710059_R06C02	L	current	current	Unknown
GSM1051632_7800246006_R04C01	L	current	current	Unknown
GSM1052006_5771710059_R05C01	L	current	current	Unknown
GSM1051525_7800246024_R01C01	L	current	current	Unknown
GSM1051915_5730504013_R06C02	L	current	current	Unknown
GSM1052184_5730053040_R06C02	L	current	current	Unknown
GSM1051533_7800246024_R03C02	L	current	current	Unknown
GSM1051665_7800246054_R03C01	L	current	current	Unknown
GSM1051588_7800246137_R05C01	L	current	current	Unknown
GSM1051888_5730192015_R06C01	L	current	current	Unknown
GSM1051968_5765205059_R06C02	L	current	current	Unknown
GSM1051682_7800246055_R02C02	L	current	current	Unknown
GSM1052117_5730192045_R01C02	L	current	current	Unknown
GSM1051772_7800246057_R04C01	L	current	current	Unknown
GSM1051859_7512560128_R04C02	L	current	current	Unknown
GSM1051655_7800246043_R03C01	L	current	current	Unknown
GSM1051543_7800246085_R01C02	L	current	current	Unknown
GSM1051819_7512560104_R04C01	L	current	current	Unknown
GSM1051778_7800246057_R04C02	L	current	current	Unknown
GSM1052058_5730053038_R05C01	L	current	current	Unknown
GSM1051573_7800246132_R01C01	L	current	current	Unknown
GSM1051711_7800246034_R02C01	L	current	current	Unknown
GSM1051874_7766130166_R02C01	L	current	current	Unknown
GSM1051645_7800246018_R05C01	L	current	current	Unknown
GSM1051798_7800246079_R03C02	L	current	current	Unknown
GSM1051936_5730504031_R01C02	L	current	current	Unknown
GSM1051872_7766130158_R06C02	L	current	current	Unknown
GSM1051528_7800246024_R04C01	L	current	current	Unknown
GSM1052201_5730053046_R01C02	L	current	current	Unknown
GSM1051890_5730192015_R02C02	L	current	current	Unknown
GSM1051896_5730192033_R04C01	L	current	current	Unknown
GSM1051781_7800246068_R01C01	L	current	current	Unknown
GSM1052199_5730053046_R05C01	L	current	current	Unknown
GSM1052071_5730053055_R01C01	L	current	current	Unknown
GSM1051981_5771710029_R06C02	L	current	current	Unknown
GSM1052063_5730053047_R01C01	L	current	current	Unknown
GSM1052054_5730053037_R05C02	L	current	current	Unknown
GSM1051576_7800246132_R05C01	L	current	current	Unknown
GSM1051973_5771710004_R02C02	L	current	current	Unknown
GSM1051756_7800246044_R05C02	L	current	current	Unknown
GSM1052128_5730192048_R01C02	L	current	current	Unknown
GSM1051984_5771710030_R04C01	L	current	current	Unknown
GSM1051542_7800246085_R06C01	L	current	current	Unknown
GSM1052001_5771710058_R05C01	L	current	current	Unknown
GSM1052116_5730192045_R05C01	L	current	current	Unknown
GSM1051894_5730192033_R01C01	L	current	current	Unknown
GSM1051600_7800246140_R06C01	L	current	current	Unknown
GSM1052114_5730192045_R02C01	L	current	current	Unknown
GSM1051728_7800246040_R01C02	L	current	current	Unknown
GSM1051990_5771710030_R04C02	L	current	current	Unknown
GSM1052090_5730192034_R05C02	L	current	current	Unknown
GSM1052077_5730192007_R01C01	L	current	current	Unknown
GSM1051541_7800246085_R05C01	L	current	current	Unknown
GSM1051592_7800246137_R04C02	L	current	current	Unknown
GSM1051791_7800246079_R01C01	L	current	current	Unknown
GSM1051954_5765205058_R01C02	L	current	current	Unknown
GSM1051836_7512560115_R04C02	L	current	current	Unknown
GSM1051550_7800246087_R02C01	L	current	current	Unknown
GSM1051818_7512560104_R03C01	L	current	current	Unknown
GSM1051601_7800246140_R01C02	L	current	current	Unknown
GSM1052137_5730192057_R04C01	L	never	never	Unknown
GSM1052119_5730192045_R04C02	L	never	never	Unknown
GSM1051838_7512560115_R06C02	L	never	never	Unknown
GSM1052160_5730053012_R02C02	L	never	never	Unknown
GSM1051991_5771710030_R06C02	L	never	never	Unknown
GSM1051995_5771710048_R06C01	L	never	never	Unknown
GSM1051749_7800246044_R04C01	L	never	never	Unknown
GSM1051939_5730504060_R01C01	L	never	never	Unknown
GSM1051833_7512560115_R01C02	L	never	never	Unknown
GSM1052064_5730053047_R02C01	L	never	never	Unknown
GSM1051871_7766130158_R05C02	L	never	never	Unknown
GSM1051774_7800246057_R06C01	L	never	never	Unknown
GSM1052123_5730192048_R02C01	L	never	never	Unknown
GSM1051941_5730504060_R03C01	L	never	never	Unknown
GSM1051732_7800246040_R05C02	L	never	never	Unknown
GSM1051626_7796814016_R04C02	L	never	never	Unknown
GSM1052213_5730053048_R06C02	L	never	never	Unknown
GSM1051924_5730504014_R05C02	L	never	never	Unknown
GSM1051548_7800246085_R06C02	L	never	never	Unknown
GSM1051621_7796814016_R05C01	L	never	never	Unknown
GSM1051998_5771710058_R01C01	L	never	never	Unknown
GSM1051638_7800246006_R04C02	L	never	never	Unknown
GSM1051799_7800246079_R04C02	L	never	never	Unknown
GSM1051651_7800246018_R05C02	L	never	never	Unknown
GSM1051944_5730504060_R02C02	L	never	never	Unknown
GSM1052195_5730053041_R06C02	L	never	never	Unknown
GSM1051531_7800246024_R01C02	L	never	never	Unknown
GSM1051657_7800246043_R06C01	L	never	never	Unknown
GSM1051597_7800246140_R03C01	L	never	never	Unknown
GSM1052101_5730192036_R01C02	L	never	never	Unknown
GSM1051957_5765205058_R05C02	L	never	never	Unknown
GSM1051748_7800246044_R03C01	L	never	never	Unknown
GSM1051906_5730192053_R01C02	L	never	never	Unknown
GSM1051764_7800246046_R02C02	L	never	never	Unknown
GSM1051858_7512560128_R03C02	L	never	never	Unknown
GSM1051735_7800246041_R02C01	L	never	never	Unknown
GSM1051698_7800246072_R01C01	L	never	never	Unknown
GSM1051808_7512560103_R05C01	L	never	never	Unknown
GSM1051766_7800246046_R04C02	L	never	never	Unknown
GSM1052173_5730053039_R01C02	L	never	never	Unknown
GSM1051570_7800246123_R04C02	L	never	never	Unknown
GSM1051710_7800246034_R01C01	L	never	never	Unknown
GSM1051623_7796814016_R01C02	L	never	never	Unknown
GSM1051647_7800246018_R01C02	L	never	never	Unknown
GSM1051993_5771710048_R04C01	L	never	never	Unknown
GSM1051943_5730504060_R06C01	L	never	never	Unknown
GSM1051580_7800246132_R03C02	L	never	never	Unknown
GSM1051534_7800246024_R04C02	L	never	never	Unknown
GSM1052198_5730053046_R04C01	L	never	never	Unknown
GSM1052085_5730192034_R03C01	L	never	never	Unknown
X5903014016_R05C01	H	unknown	current	Caucasian - European
X5815284017_R04C02	H	unknown	current	Caucasian - European
X5806484016_R01C01	H	unknown	current	Caucasian - European
X5815284021_R03C01	H	unknown	current	Caucasian - European
X5901393011_R02C02	H	unknown	current	Caucasian - European
X5900833012_R01C02	H	unknown	current	Hispanic - Mexican
X6752625029_R05C01	H	unknown	current	Caucasian - European
X5815284010_R02C01	H	unknown	current	Caucasian - European
X5815284001_R05C02	H	unknown	current	Caucasian - European
X6229017014_R06C02	H	unknown	current	Caucasian - European
X5815284018_R01C02	H	unknown	current	Caucasian - European
X5903014010_R05C01	H	unknown	current	Caucasian - European
X5901393007_R04C02	H	unknown	current	Caucasian - European
X5903014002_R05C01	H	unknown	current	Caucasian - European
X5903014003_R04C02	H	unknown	current	Caucasian - European
X5815284015_R04C01	H	unknown	current	Caucasian - European
X6190781040_R03C01	H	unknown	current	Hispanic - Mexican
X5900833003_R02C01	H	unknown	current	Hispanic - Mexican
X5900833003_R02C02	H	unknown	current	Hispanic - Mexican
X6229017001_R02C01	H	unknown	current	Caucasian - European
X5900833020_R04C02	H	unknown	never	Hispanic - Mexican
X5901393005_R02C01	H	unknown	never	Hispanic - Mexican
X5900833020_R05C01	H	unknown	never	Hispanic - Mexican
X5901393016_R02C01	H	unknown	never	Caucasian - European
X5901393019_R05C01	H	unknown	never	Hispanic - Mexican
X6229017014_R05C02	H	unknown	never	Caucasian - European
X5903014003_R02C02	H	unknown	never	Caucasian - European
X5815284023_R02C01	H	unknown	never	Caucasian - European
X5900833020_R06C02	H	unknown	never	Hispanic - Mexican
X5901393007_R01C02	H	unknown	never	Caucasian - European
X5900833016_R04C02	H	unknown	never	Hispanic - Mexican
X5900833002_R01C01	H	unknown	never	Hispanic - Mexican
X5815284022_R02C01	H	unknown	never	Caucasian - European
X5900833008_R02C02	H	unknown	never	Hispanic - Mexican
X5815284015_R06C01	H	unknown	never	Caucasian - European
X5815284023_R01C01	H	unknown	never	Caucasian - European
X5901393028_R04C02	H	unknown	never	Hispanic - Mexican
X5900833033_R05C01	H	unknown	never	Hispanic - Mexican
X5815284011_R06C01	H	unknown	never	Caucasian - European
X5900833019_R01C02	H	unknown	never	Hispanic - Mexican
X5903014016_R06C01	H	unknown	never	Caucasian - European
X5900833029_R02C01	H	unknown	never	Hispanic - Mexican
X5901393016_R03C02	H	unknown	never	Caucasian - European
X5815284008_R04C01	H	unknown	never	Caucasian - European
X5806484016_R06C01	H	unknown	never	Caucasian - European
X5815284009_R06C01	H	unknown	never	Caucasian - European
X5901393016_R03C01	H	unknown	never	Caucasian - European
X5900833029_R05C01	H	unknown	never	Hispanic - Mexican
X6752625021_R06C02	H	unknown	never	Caucasian - European
X6229017009_R01C02	H	unknown	never	Caucasian - European
X5903014016_R04C02	H	unknown	never	Caucasian - European
X5900833021_R05C01	H	unknown	never	Hispanic - Mexican
X5900833017_R05C02	H	unknown	never	Hispanic - Mexican
X5815284017_R02C02	H	unknown	never	Caucasian - European
X5815284001_R06C01	H	unknown	never	Caucasian - European
X5901393014_R04C02	H	unknown	never	Caucasian - European
X5815284013_R04C02	H	unknown	never	Caucasian - European
X5900833017_R03C01	H	unknown	never	Hispanic - Mexican
X6752625020_R01C02	H	unknown	never	Caucasian - European
X5815284011_R03C02	H	unknown	never	Caucasian - European
X5815284003_R05C01	H	unknown	never	Caucasian - European
X5900833033_R03C01	H	unknown	never	Hispanic - Mexican
X5903014010_R06C02	H	unknown	never	Caucasian - European
X6752625033_R06C02	H	unknown	never	Caucasian - European
X5901393019_R03C02	H	unknown	never	Hispanic - Mexican
X6229017003_R04C01	H	unknown	never	Caucasian - European
X5901393019_R06C02	H	unknown	never	Hispanic - Mexican
X5901393019_R03C01	H	unknown	never	Hispanic - Mexican
X5900833017_R06C02	H	unknown	never	Hispanic - Mexican
X5815284018_R03C02	H	unknown	never	Caucasian - European

## Sheet: SupplementaryTable4
Sample	Study	Smoking Status	Assigned Smoking Status	Ethnicity
GSM1051836_7512560115_R04C02	L	current	current	Unknown
GSM1051860_7512560128_R05C02	L	current	current	Unknown
GSM1051602_7800246140_R02C02	L	current	current	Unknown
GSM1051530_7800246024_R06C01	L	current	current	Unknown
GSM1051646_7800246018_R06C01	L	current	current	Unknown
GSM1051781_7800246068_R01C01	L	current	current	Unknown
GSM1051719_7800246034_R04C02	L	current	current	Unknown
GSM1052059_5730053038_R01C02	L	current	current	Unknown
GSM1051807_7512560103_R04C01	L	current	current	Unknown
GSM1052080_5730192007_R06C01	L	current	current	Unknown
GSM1051981_5771710029_R06C02	L	current	current	Unknown
GSM1051874_7766130166_R02C01	L	current	current	Unknown
GSM1052181_5730053040_R05C01	L	current	current	Unknown
GSM1051873_7766130166_R01C01	L	current	current	Unknown
GSM1051910_5730504013_R02C01	L	current	current	Unknown
GSM1052108_5730192042_R01C02	L	current	current	Unknown
GSM1051827_7512560115_R01C01	L	current	current	Unknown
GSM1052177_5730053039_R06C02	L	current	current	Unknown
GSM1051706_7800246072_R03C02	L	current	current	Unknown
GSM1051596_7800246140_R02C01	L	current	current	Unknown
GSM1051963_5765205059_R06C01	L	current	current	Unknown
GSM1052054_5730053037_R05C02	L	current	current	Unknown
GSM1052063_5730053047_R01C01	L	current	current	Unknown
GSM1051588_7800246137_R05C01	L	current	current	Unknown
GSM1051571_7800246123_R05C02	L	current	current	Unknown
GSM1051890_5730192015_R02C02	L	current	current	Unknown
GSM1051624_7796814016_R02C02	L	current	current	Unknown
GSM1051901_5730192053_R01C01	L	current	current	Unknown
GSM1052031_5730053011_R05C01	L	current	current	Unknown
GSM1051984_5771710030_R04C01	L	current	current	Unknown
GSM1051576_7800246132_R05C01	L	current	current	Unknown
GSM1051573_7800246132_R01C01	L	current	current	Unknown
GSM1051962_5765205059_R05C01	L	current	current	Unknown
GSM1052093_5730192035_R03C01	L	current	current	Unknown
GSM1051667_7800246054_R05C01	L	current	current	Unknown
GSM1052001_5771710058_R05C01	L	current	current	Unknown
GSM1052184_5730053040_R06C02	L	current	current	Unknown
GSM1051686_7800246055_R06C02	L	current	current	Unknown
GSM1051958_5765205058_R06C02	L	current	current	Unknown
GSM1051954_5765205058_R01C02	L	current	current	Unknown
GSM1052002_5771710058_R05C02	L	current	current	Unknown
GSM1051857_7512560128_R02C02	L	current	current	Unknown
GSM1051840_7512560124_R02C01	L	current	current	Unknown
GSM1052180_5730053040_R03C01	L	current	current	Unknown
GSM1051756_7800246044_R05C02	L	current	current	Unknown
GSM1051600_7800246140_R06C01	L	current	current	Unknown
GSM1051561_7800246123_R01C01	L	current	current	Unknown
GSM1051989_5771710030_R03C02	L	current	current	Unknown
GSM1051812_7512560103_R03C02	L	current	current	Unknown
GSM1051630_7800246006_R02C01	L	current	current	Unknown
GSM1052042_5730053027_R05C01	L	current	current	Unknown
GSM1051556_7800246087_R02C02	L	current	current	Unknown
GSM1051525_7800246024_R01C01	L	current	current	Unknown
GSM1051552_7800246087_R04C01	L	current	current	Unknown
GSM1051923_5730504014_R03C02	L	current	current	Unknown
GSM1052057_5730053038_R04C01	L	current	current	Unknown
GSM1052170_5730053039_R01C01	L	current	current	Unknown
GSM1052175_5730053039_R04C02	L	current	current	Unknown
GSM1051773_7800246057_R05C01	L	current	current	Unknown
GSM1052003_5771710058_R06C02	L	current	current	Unknown
GSM1052058_5730053038_R05C01	L	current	current	Unknown
GSM1051721_7800246034_R06C02	L	current	current	Unknown
GSM1051565_7800246123_R05C01	L	current	current	Unknown
GSM1051945_5730504060_R03C02	L	current	current	Unknown
GSM1051828_7512560115_R02C01	L	current	current	Unknown
GSM1051994_5771710048_R05C01	L	current	current	Unknown
GSM1051542_7800246085_R06C01	L	current	current	Unknown
GSM1052070_5730053047_R05C02	L	current	current	Unknown
GSM1052167_5730053030_R03C02	L	current	current	Unknown
GSM1051601_7800246140_R01C02	L	current	current	Unknown
GSM1051543_7800246085_R01C02	L	current	current	Unknown
GSM1051724_7800246040_R03C01	L	current	current	Unknown
GSM1052114_5730192045_R02C01	L	current	current	Unknown
GSM1052199_5730053046_R05C01	L	current	current	Unknown
GSM1051900_5730192033_R05C02	L	current	current	Unknown
GSM1052208_5730053048_R01C02	L	current	current	Unknown
GSM1051912_5730504013_R06C01	L	current	current	Unknown
GSM1051590_7800246137_R02C02	L	current	current	Unknown
GSM1051778_7800246057_R04C02	L	current	current	Unknown
GSM1052012_5730053006_R06C01	L	current	current	Unknown
GSM1051805_7512560103_R02C01	L	current	current	Unknown
GSM1051665_7800246054_R03C01	L	current	current	Unknown
GSM1051589_7800246137_R06C01	L	current	current	Unknown
GSM1052086_5730192034_R04C01	L	current	current	Unknown
GSM1051553_7800246087_R05C01	L	current	current	Unknown
GSM1051990_5771710030_R04C02	L	current	current	Unknown
GSM1052087_5730192034_R05C01	L	current	current	Unknown
GSM1051842_7512560124_R04C01	L	current	current	Unknown
GSM1052074_5730053055_R03C02	L	current	current	Unknown
GSM1051847_7512560124_R03C02	L	current	current	Unknown
GSM1051835_7512560115_R03C02	L	never	never	Unknown
GSM1051870_7766130158_R03C02	L	never	never	Unknown
GSM1051609_7800246188_R03C01	L	never	never	Unknown
GSM1051710_7800246034_R01C01	L	never	never	Unknown
GSM1051644_7800246018_R04C01	L	never	never	Unknown
GSM1051769_7800246057_R01C01	L	never	never	Unknown
GSM1051712_7800246034_R03C01	L	never	never	Unknown
GSM1052053_5730053037_R04C02	L	never	never	Unknown
GSM1052005_5771710059_R03C01	L	never	never	Unknown
GSM1051895_5730192033_R02C01	L	never	never	Unknown
GSM1051974_5771710004_R06C02	L	never	never	Unknown
GSM1051619_7796814016_R03C01	L	never	never	Unknown
GSM1052193_5730053041_R04C02	L	never	never	Unknown
GSM1051618_7796814016_R01C01	L	never	never	Unknown
GSM1051939_5730504060_R01C01	L	never	never	Unknown
GSM1052126_5730192048_R05C01	L	never	never	Unknown
GSM1051823_7512560104_R02C02	L	never	never	Unknown
GSM1052182_5730053040_R01C02	L	never	never	Unknown
GSM1051786_7800246068_R06C01	L	never	never	Unknown
GSM1051599_7800246140_R05C01	L	never	never	Unknown
GSM1051957_5765205058_R05C02	L	never	never	Unknown
GSM1052048_5730053037_R04C01	L	never	never	Unknown
GSM1052207_5730053048_R06C01	L	never	never	Unknown
GSM1051685_7800246055_R05C02	L	never	never	Unknown
GSM1052131_5730192048_R04C02	L	never	never	Unknown
GSM1052085_5730192034_R03C01	L	never	never	Unknown
GSM1051626_7796814016_R04C02	L	never	never	Unknown
GSM1051927_5730504015_R02C01	L	never	never	Unknown
GSM1052155_5730053009_R05C02	L	never	never	Unknown
GSM1051982_5771710030_R01C01	L	never	never	Unknown
GSM1051893_5730192015_R06C02	L	never	never	Unknown
GSM1052192_5730053041_R03C02	L	never	never	Unknown
GSM1051951_5765205058_R04C01	L	never	never	Unknown
GSM1052130_5730192048_R03C02	L	never	never	Unknown
GSM1051746_7800246044_R01C01	L	never	never	Unknown
GSM1051991_5771710030_R06C02	L	never	never	Unknown
GSM1052195_5730053041_R06C02	L	never	never	Unknown
GSM1051749_7800246044_R04C01	L	never	never	Unknown
GSM1051956_5765205058_R03C02	L	never	never	Unknown
GSM1051949_5765205058_R01C01	L	never	never	Unknown
X5815284001_R03C02	H	unknown	current	Caucasian - European
X5900833033_R01C02	H	unknown	current	Hispanic - Mexican
X5900833033_R03C01	H	unknown	current	Hispanic - Mexican
X5901393005_R02C01	H	unknown	current	Hispanic - Mexican
X6752625006_R04C01	H	unknown	current	Caucasian - European
X5901393020_R03C01	H	unknown	current	Hispanic - Mexican
X5901393024_R02C01	H	unknown	current	Caucasian - European
X5903014012_R04C02	H	unknown	current	Caucasian - European
X5900833020_R04C01	H	unknown	current	Hispanic - Mexican
X5901393014_R04C02	H	unknown	current	Caucasian - European
X5815284009_R02C02	H	unknown	never	Caucasian - European
X6752625039_R04C01	H	unknown	never	Caucasian - European
X5806484025_R06C02	H	unknown	never	Caucasian - European
X6752625039_R03C02	H	unknown	never	Caucasian - European
X5815284010_R05C01	H	unknown	never	Caucasian - European
X5903014016_R01C02	H	unknown	never	Caucasian - European
X5806484016_R02C01	H	unknown	never	Caucasian - European
X5900833019_R03C02	H	unknown	never	Hispanic - Mexican
X5900833002_R05C02	H	unknown	never	Hispanic - Mexican
X5815284018_R06C02	H	unknown	never	Caucasian - European
X5815284009_R02C01	H	unknown	never	Caucasian - European
X5900833016_R03C01	H	unknown	never	Hispanic - Mexican
X6190781040_R03C01	H	unknown	never	Hispanic - Mexican
X5900833002_R02C02	H	unknown	never	Hispanic - Mexican
X5903014016_R05C01	H	unknown	never	Caucasian - European
X5815284017_R04C01	H	unknown	never	Caucasian - European
X5900833016_R05C01	H	unknown	never	Hispanic - Mexican
X5815284010_R01C02	H	unknown	never	Caucasian - European
X5901393025_R04C02	H	unknown	never	Hispanic - Mexican
X5900833018_R03C01	H	unknown	never	Hispanic - Mexican
X5815284017_R02C02	H	unknown	never	Caucasian - European
X6229017014_R03C01	H	unknown	never	Caucasian - European
X5815284009_R06C02	H	unknown	never	Caucasian - European
X5903014016_R05C02	H	unknown	never	Caucasian - European
X5901393001_R03C01	H	unknown	never	Caucasian - European
X5815284001_R02C02	H	unknown	never	Caucasian - European
X6229017014_R06C02	H	unknown	never	Caucasian - European
X5900833008_R06C01	H	unknown	never	Hispanic - Mexican
X5901393011_R02C02	H	unknown	never	Caucasian - European
X5815284009_R05C02	H	unknown	never	Caucasian - European
X5806484016_R01C01	H	unknown	never	Caucasian - European
X6229017001_R04C01	H	unknown	never	Caucasian - European
X5815284015_R02C01	H	unknown	never	Caucasian - European
X6229017014_R05C01	H	unknown	never	Caucasian - European
X5900833002_R02C01	H	unknown	never	Hispanic - Mexican
X6752625039_R05C01	H	unknown	never	Caucasian - European
X5806484025_R05C01	H	unknown	never	Caucasian - European
X5900833016_R06C02	H	unknown	never	Hispanic - Mexican
X6752625033_R04C02	H	unknown	never	Caucasian - European
X5815284008_R03C01	H	unknown	never	Caucasian - European
X5815284021_R05C01	H	unknown	never	Caucasian - European
X5815284013_R03C01	H	unknown	never	Caucasian - European
X5900833029_R05C01	H	unknown	never	Hispanic - Mexican
X5900833020_R02C02	H	unknown	never	Hispanic - Mexican
X5901393011_R05C01	H	unknown	never	Caucasian - European
X5900833019_R01C02	H	unknown	never	Hispanic - Mexican
X5900833019_R06C01	H	unknown	never	Hispanic - Mexican
X5815284011_R05C01	H	unknown	never	Caucasian - European
X5900833020_R02C01	H	unknown	never	Hispanic - Mexican
X6752625033_R06C02	H	unknown	never	Caucasian - European
X5900833019_R05C01	H	unknown	never	Hispanic - Mexican
X5900833016_R02C02	H	unknown	never	Hispanic - Mexican
X5901393005_R01C02	H	unknown	never	Hispanic - Mexican
X5900833008_R04C01	H	unknown	never	Hispanic - Mexican
X5901393005_R06C02	H	unknown	never	Hispanic - Mexican
X6752625033_R06C01	H	unknown	never	Caucasian - European
X6190781040_R01C02	H	unknown	never	Hispanic - Mexican
X5900833005_R02C01	H	unknown	never	Hispanic - Mexican
X5903014012_R01C01	H	unknown	never	Caucasian - European
X5815284016_R05C01	H	unknown	never	Caucasian - European

## Sheet: SupplementaryTable5
Sample	Study	Smoking Status	Assigned Smoking Status	Ethnicity
GSM1051565_7800246123_R05C01	L	current	current	Unknown
GSM1051664_7800246054_R02C01	L	current	current	Unknown
GSM1051772_7800246057_R04C01	L	current	current	Unknown
GSM1051724_7800246040_R03C01	L	current	current	Unknown
GSM1051526_7800246024_R02C01	L	current	current	Unknown
GSM1052026_5730053010_R05C02	L	current	current	Unknown
GSM1051750_7800246044_R05C01	L	current	current	Unknown
GSM1052010_5771710059_R06C02	L	current	current	Unknown
GSM1051984_5771710030_R04C01	L	current	current	Unknown
GSM1051793_7800246079_R04C01	L	current	current	Unknown
GSM1051556_7800246087_R02C02	L	current	current	Unknown
GSM1052116_5730192045_R05C01	L	current	current	Unknown
GSM1051765_7800246046_R03C02	L	current	current	Unknown
GSM1051840_7512560124_R02C01	L	current	current	Unknown
GSM1051873_7766130166_R01C01	L	current	current	Unknown
GSM1051561_7800246123_R01C01	L	current	current	Unknown
GSM1051781_7800246068_R01C01	L	current	current	Unknown
GSM1051566_7800246123_R06C01	L	current	current	Unknown
GSM1051860_7512560128_R05C02	L	current	current	Unknown
GSM1051990_5771710030_R04C02	L	current	current	Unknown
GSM1051550_7800246087_R02C01	L	current	current	Unknown
GSM1051989_5771710030_R03C02	L	current	current	Unknown
GSM1051963_5765205059_R06C01	L	current	current	Unknown
GSM1052042_5730053027_R05C01	L	current	current	Unknown
GSM1052166_5730053030_R06C01	L	current	current	Unknown
GSM1052028_5730053011_R01C01	L	current	current	Unknown
GSM1051994_5771710048_R05C01	L	current	current	Unknown
GSM1051668_7800246054_R06C01	L	current	current	Unknown
GSM1051863_7766130158_R02C01	L	current	current	Unknown
GSM1052208_5730053048_R01C02	L	current	current	Unknown
GSM1051574_7800246132_R02C01	L	current	current	Unknown
GSM1051872_7766130158_R06C02	L	current	current	Unknown
GSM1051682_7800246055_R02C02	L	current	current	Unknown
GSM1052128_5730192048_R01C02	L	current	current	Unknown
GSM1051541_7800246085_R05C01	L	current	current	Unknown
GSM1051923_5730504014_R03C02	L	current	current	Unknown
GSM1051901_5730192053_R01C01	L	current	current	Unknown
GSM1051883_7766130166_R05C02	L	current	current	Unknown
GSM1051812_7512560103_R03C02	L	current	current	Unknown
GSM1051624_7796814016_R02C02	L	current	current	Unknown
GSM1052117_5730192045_R01C02	L	current	current	Unknown
GSM1052154_5730053009_R04C02	L	current	current	Unknown
GSM1051559_7800246087_R05C02	L	current	current	Unknown
GSM1051530_7800246024_R06C01	L	current	current	Unknown
GSM1051596_7800246140_R02C01	L	current	current	Unknown
GSM1051533_7800246024_R03C02	L	current	current	Unknown
GSM1051972_5771710004_R06C01	L	current	current	Unknown
GSM1052090_5730192034_R05C02	L	current	current	Unknown
GSM1052057_5730053038_R04C01	L	current	current	Unknown
GSM1051848_7512560124_R04C02	L	current	current	Unknown
GSM1052108_5730192042_R01C02	L	current	current	Unknown
GSM1051798_7800246079_R03C02	L	current	current	Unknown
GSM1051987_5771710030_R01C02	L	current	current	Unknown
GSM1051655_7800246043_R03C01	L	current	current	Unknown
GSM1051525_7800246024_R01C01	L	current	current	Unknown
GSM1051973_5771710004_R02C02	L	current	current	Unknown
GSM1051907_5730192053_R02C02	L	current	current	Unknown
GSM1051632_7800246006_R04C01	L	current	current	Unknown
GSM1051708_7800246072_R05C02	L	current	current	Unknown
GSM1052032_5730053011_R06C01	L	current	current	Unknown
GSM1052086_5730192034_R04C01	L	current	current	Unknown
GSM1051981_5771710029_R06C02	L	current	current	Unknown
GSM1051791_7800246079_R01C01	L	current	current	Unknown
GSM1052206_5730053048_R05C01	L	current	current	Unknown
GSM1052181_5730053040_R05C01	L	current	current	Unknown
GSM1051959_5765205059_R02C01	L	current	current	Unknown
GSM1051675_7800246055_R01C01	L	current	current	Unknown
GSM1052134_5730192057_R01C01	L	current	current	Unknown
GSM1051821_7512560104_R06C01	L	current	current	Unknown
GSM1051818_7512560104_R03C01	L	current	current	Unknown
GSM1051552_7800246087_R04C01	L	current	current	Unknown
GSM1051572_7800246123_R06C02	L	current	current	Unknown
GSM1052201_5730053046_R01C02	L	current	current	Unknown
GSM1052163_5730053012_R05C02	L	current	current	Unknown
GSM1052122_5730192048_R01C01	L	current	current	Unknown
GSM1051796_7800246079_R01C02	L	current	current	Unknown
GSM1051720_7800246034_R05C02	L	current	current	Unknown
GSM1051761_7800246046_R05C01	L	current	current	Unknown
GSM1052165_5730053030_R05C01	L	current	current	Unknown
GSM1051645_7800246018_R05C01	L	current	current	Unknown
GSM1051803_7512560084_R06C02	L	current	current	Unknown
GSM1052170_5730053039_R01C01	L	current	current	Unknown
GSM1052177_5730053039_R06C02	L	current	current	Unknown
GSM1051847_7512560124_R03C02	L	current	current	Unknown
GSM1051894_5730192033_R01C01	L	current	current	Unknown
GSM1052180_5730053040_R03C01	L	current	current	Unknown
GSM1051916_5730504014_R01C01	L	current	current	Unknown
GSM1051782_7800246068_R02C01	L	current	current	Unknown
GSM1051646_7800246018_R06C01	L	current	current	Unknown
GSM1051888_5730192015_R06C01	L	current	current	Unknown
GSM1051555_7800246087_R01C02	L	never	never	Unknown
GSM1051657_7800246043_R06C01	L	never	never	Unknown
GSM1051766_7800246046_R04C02	L	never	never	Unknown
GSM1051734_7800246041_R01C01	L	never	never	Unknown
GSM1051531_7800246024_R01C02	L	never	never	Unknown
GSM1052011_5730053006_R03C01	L	never	never	Unknown
GSM1051742_7800246041_R03C02	L	never	never	Unknown
GSM1051998_5771710058_R01C01	L	never	never	Unknown
GSM1051983_5771710030_R03C01	L	never	never	Unknown
GSM1051694_7800246071_R03C02	L	never	never	Unknown
GSM1051799_7800246079_R04C02	L	never	never	Unknown
GSM1052135_5730192057_R02C01	L	never	never	Unknown
GSM1051738_7800246041_R05C01	L	never	never	Unknown
GSM1051838_7512560115_R06C02	L	never	never	Unknown
GSM1051618_7796814016_R01C01	L	never	never	Unknown
GSM1051548_7800246085_R06C02	L	never	never	Unknown
GSM1051769_7800246057_R01C01	L	never	never	Unknown
GSM1051568_7800246123_R02C02	L	never	never	Unknown
GSM1051855_7512560128_R06C01	L	never	never	Unknown
GSM1051985_5771710030_R05C01	L	never	never	Unknown
GSM1051703_7800246072_R06C01	L	never	never	Unknown
GSM1051975_5771710029_R01C01	L	never	never	Unknown
GSM1051957_5765205058_R05C02	L	never	never	Unknown
GSM1052160_5730053012_R02C02	L	never	never	Unknown
GSM1052050_5730053037_R01C02	L	never	never	Unknown
GSM1052017_5730053006_R05C02	L	never	never	Unknown
GSM1051800_7800246079_R05C02	L	never	never	Unknown
GSM1051752_7800246044_R01C02	L	never	never	Unknown
GSM1051871_7766130158_R05C02	L	never	never	Unknown
GSM1052073_5730053055_R02C02	L	never	never	Unknown
GSM1051797_7800246079_R02C02	L	never	never	Unknown
GSM1051876_7766130166_R04C01	L	never	never	Unknown
GSM1051747_7800246044_R02C01	L	never	never	Unknown
GSM1051922_5730504014_R02C02	L	never	never	Unknown
GSM1051705_7800246072_R02C02	L	never	never	Unknown
GSM1051943_5730504060_R06C01	L	never	never	Unknown
GSM1051924_5730504014_R05C02	L	never	never	Unknown
GSM1051619_7796814016_R03C01	L	never	never	Unknown
GSM1052004_5771710059_R02C01	L	never	never	Unknown
GSM1051676_7800246055_R02C01	L	never	never	Unknown
GSM1051906_5730192053_R01C02	L	never	never	Unknown
GSM1052014_5730053006_R02C02	L	never	never	Unknown
GSM1051539_7800246085_R03C01	L	never	never	Unknown
GSM1051529_7800246024_R05C01	L	never	never	Unknown
GSM1051764_7800246046_R02C02	L	never	never	Unknown
GSM1051598_7800246140_R04C01	L	never	never	Unknown
GSM1051965_5765205059_R02C02	L	never	never	Unknown
GSM1052123_5730192048_R02C01	L	never	never	Unknown
GSM1052061_5730053038_R05C02	L	never	never	Unknown
GSM1051841_7512560124_R03C01	L	never	never	Unknown
GSM1052126_5730192048_R05C01	L	never	never	Unknown
GSM1051866_7766130158_R05C01	L	never	never	Unknown
GSM1051974_5771710004_R06C02	L	never	never	Unknown
GSM1051604_7800246140_R04C02	L	never	never	Unknown
GSM1051644_7800246018_R04C01	L	never	never	Unknown
GSM1051953_5765205058_R06C01	L	never	never	Unknown
GSM1051927_5730504015_R02C01	L	never	never	Unknown
GSM1051621_7796814016_R05C01	L	never	never	Unknown
GSM1051688_7800246071_R02C01	L	never	never	Unknown
GSM1052155_5730053009_R05C02	L	never	never	Unknown
GSM1052115_5730192045_R03C01	L	never	never	Unknown
GSM1051971_5771710004_R05C01	L	never	never	Unknown
GSM1051790_7800246068_R06C02	L	never	never	Unknown
GSM1051687_7800246071_R01C01	L	never	never	Unknown
GSM1052193_5730053041_R04C02	L	never	never	Unknown
GSM1051956_5765205058_R03C02	L	never	never	Unknown
GSM1052127_5730192048_R06C01	L	never	never	Unknown
GSM1051931_5730504015_R05C02	L	never	never	Unknown
GSM1052009_5771710059_R05C02	L	never	never	Unknown
GSM1052005_5771710059_R03C01	L	never	never	Unknown
X5900833008_R05C02	H	unknown	current	Hispanic - Mexican
X5901393012_R05C02	H	unknown	current	Hispanic - Mexican
X6752625029_R04C01	H	unknown	current	Caucasian - European
X5901393016_R05C02	H	unknown	current	Caucasian - European
X6229017001_R04C02	H	unknown	current	Caucasian - European
X5815284007_R04C02	H	unknown	current	Caucasian - European
X5901393012_R02C01	H	unknown	current	Hispanic - Mexican
X5900833018_R01C02	H	unknown	current	Hispanic - Mexican
X5901393011_R01C01	H	unknown	current	Caucasian - European
X5900833002_R02C01	H	unknown	current	Hispanic - Mexican
X5815284011_R04C02	H	unknown	never	Caucasian - European
X6229017003_R01C02	H	unknown	never	Caucasian - European
X5815284008_R05C02	H	unknown	never	Caucasian - European
X5901393002_R04C01	H	unknown	never	Hispanic - Mexican
X6752625039_R04C02	H	unknown	never	Caucasian - European
X5900833005_R05C01	H	unknown	never	Hispanic - Mexican
X5903014010_R04C02	H	unknown	never	Caucasian - European
X5815284015_R01C02	H	unknown	never	Caucasian - European
X5815284018_R03C02	H	unknown	never	Caucasian - European
X5900833012_R05C01	H	unknown	never	Hispanic - Mexican
X5900833005_R03C01	H	unknown	never	Hispanic - Mexican
X5900833012_R01C01	H	unknown	never	Hispanic - Mexican
X5815284009_R03C01	H	unknown	never	Caucasian - European
X5815284021_R04C01	H	unknown	never	Caucasian - European
X5903014012_R03C01	H	unknown	never	Caucasian - European
X5901393025_R01C01	H	unknown	never	Hispanic - Mexican
X5900833018_R06C01	H	unknown	never	Hispanic - Mexican
X5903014010_R02C01	H	unknown	never	Caucasian - European
X6752625006_R05C02	H	unknown	never	Caucasian - European
X5900833017_R05C01	H	unknown	never	Hispanic - Mexican
X5900833018_R02C02	H	unknown	never	Hispanic - Mexican
X6229017001_R05C01	H	unknown	never	Caucasian - European
X5901393001_R06C02	H	unknown	never	Caucasian - European
X5815284010_R01C02	H	unknown	never	Caucasian - European
X5903014012_R04C01	H	unknown	never	Caucasian - European
X6229017025_R03C02	H	unknown	never	Caucasian - European
X5815284010_R05C01	H	unknown	never	Caucasian - European
X5901393024_R05C02	H	unknown	never	Caucasian - European
X5901393002_R06C02	H	unknown	never	Hispanic - Mexican
X5901393016_R03C01	H	unknown	never	Caucasian - European

## Sheet: SupplementaryTable6
CpG	Chr	Mapinfo	Gene
cg09469355	1	2161886	SKI
cg08884752	1	2162001	SKI
cg12547807	1	9473751	xa
cg04885881	1	11123118	xa
cg21393163	1	12217629	xa
cg21913886	1	15485346	TMEM51
cg19713429	1	19810690	CAPZB
cg27537125	1	25349681	xa
cg15542713	1	42385581	HIVEP3
cg24049493	1	42385941	HIVEP3
cg23090529	1	51442133	xa
cg21140898	1	51442318	xa
cg19406367	1	66999929	SGIP1
cg25189904	1	68299493	GNG12
cg09662411	1	92946132	GFI1
cg18146737	1	92946700	GFI1
cg12876356	1	92946825	GFI1
cg18316974	1	92947035	GFI1
cg09935388	1	92947588	GFI1
cg11231349	1	162050656	NOS1AP
cg08709672	1	206224334	AVPR1B
cg20295214	1	206226794	AVPR1B
cg03547355	1	227003060	xa
cg17819085	1	235122803	xa
cg23079012	2	8343710	xa
cg06635952	2	70025869	ANXA4
cg26271591	2	178125956	NFE2L2
cg23667432	2	233244439	ALPP
cg03188382	2	233245886	ALPP
cg19713851	2	233246594	ALPP
cg27241845	2	233250370	xa
cg03329539	2	233283329	ALPPL2b
cg06644428	2	233284112	ALPPL2b
cg05951221	2	233284402	ALPPL2b
cg21566642	2	233284661	ALPPL2b
cg01940273	2	233284934	ALPPL2b
cg13193840	2	233285289	ALPPL2b
cg17024919	3	21792248	ZNF385D
cg15693572	3	22412385	xa
cg23480021	3	22412746	xa
cg03274391	3	22413232	xa
cg00501876	3	39193251	CSRNP1
cg18642234	3	49394622	GPX1
cg15417641	3	53700141	CACNA1D
cg00336149	3	53700195	CACNA1D
cg21188533	3	53700263	CACNA1D
cg19859270	3	98251294	GPR15
cg02657160	3	98311063	CPOX
cg25197194	3	128758787	CCDC48
cg08202836	3	196373751	LRRC33
cg21121843	4	3203982	HTT
cg19719391	4	26789915	xa
cg24556382	4	174173455	GALNT7
cg11554391	5	321320	AHRR
cg17924476	5	323794	AHRR
cg08606254	5	323969	AHRR
cg12806681	5	368394	AHRR
cg03991871	5	368447	AHRR
cg23916896	5	368804	AHRR
cg11902777	5	368843	AHRR
cg01899089	5	369969	AHRR
cg05575921	5	373378	AHRR
cg26703534	5	377358	AHRR
cg01097768	5	378854	AHRR
cg14817490	5	392920	AHRR
cg25648203	5	395444	AHRR
cg21161138	5	399360	AHRR
cg03604011	5	400201	AHRR
cg24090911	5	400732	AHRR
cg13039251	5	32018601	PDZD2
cg05673882	5	74862702	POLK
cg26908328	5	79552537	SERINC5
cg16786458	5	149108820	PPARGC1B
cg14580211	5	150161299	C5orf62
cg12513616	5	177370977	xa
cg01882991	6	6677756	xa
cg06126421	6	30720080	xa
cg14753356	6	30720108	xa
cg24859433	6	30720203	xa
cg15342087	6	30720209	xa
cg17619755	6	31760629	VARS
cg10807309	6	31761062	VARS
cg15474579	6	36645812	CDKN1A
cg00931843	6	155442993	TIAM2
cg00921574	7	1513873	INTS1
cg19717773	7	2847554	GNA12
cg02451831	7	26578098	KIAA0087
cg08972170	7	30185776	C7orf41
cg19089201	7	45002287	MYO1G
cg22132788	7	45002486	MYO1G
cg04180046	7	45002736	MYO1G
cg12803068	7	45002919	MYO1G
cg07826859	7	45020086	MYO1G
cg03440944	7	45023329	C7orf40
cg21322436	7	145812842	CNTNAP2
cg25949550	7	145814306	CNTNAP2
cg11207515	7	146904205	CNTNAP2
cg17372101	7	147500722	CNTNAP2
cg12276019	8	11057947	XKR6
cg24540678	8	28258603	xa
cg13518625	8	29522838	xa
cg19589396	8	103937374	xa
cg25305703	8	128378218	xa
cg12075928	8	141801307	PTK2
cg26361535	8	144576604	ZC3H3
cg13787850	9	102195951	xa
cg01692968	9	108005349	xa
cg13910681	9	130740599	FAM102A
cg22539182	10	850393	xa
cg25953130	10	63753550	ARID5B
cg27312979	10	97094453	SORBS1
cg25421530	10	97200987	SORBS1
cg01744331	11	2722358	KCNQ1OT1
cg07123182	11	2722391	KCNQ1OT1
cg16556677	11	2722401	KCNQ1OT1
cg26963277	11	2722407	KCNQ1OT1
cg04039799	11	19745484	NAV2
cg09197783	11	57176720	SLC43A3
cg16611234	11	58870075	xa
cg19254163	11	60623782	GPR44
cg21611682	11	68138269	LRP5
cg14624207	11	68142198	LRP5
cg01901332	11	75031054	ARRB1
cg11660018	11	86510915	PRSS23
cg23771366	11	86510998	PRSS23
cg03234777	11	118095544	AMICA1
cg26282236	12	1025755	RAD52
cg02583484	12	54677008	HNRNPA1
cg04158018	12	54696210	NFE2
cg23681440	13	27498239	xa
cg23126342	13	67801125	PCDH9
cg25491122	13	67801551	PCDH9
cg06885459	13	113689728	MCF2L
cg17487894	13	114817820	RASA3
cg01731783	14	74211788	C14orf43
cg22851561	14	74214183	C14orf43
cg24996979	14	74223355	C14orf43
cg10919522	14	74227441	C14orf43
cg13976502	14	74227875	C14orf43
cg13038618	14	77467391	xa
cg05875421	14	91709951	GPR68
cg05284742	14	93552128	ITPK1
cg06819357	14	102928437	TECPR2
cg26242531	14	104190678	ZFYVE21
cg11730703	14	105167607	INF2
cg01208318	14	106329652	xa
cg15022400	15	45028161	TRIM69
cg03489965	15	65368982	LOC390594
cg18335991	15	74724562	SEMA7A
cg00310412	15	74724918	SEMA7A
cg11152412	15	74927688	EDC3
cg23161492	15	90357202	ANPEP
cg05194346	15	101305443	xa
cg01207684	16	4103167	ADCY9
cg09099830	16	30485485	ITGAL
cg03155159	16	59627519	xa
cg00911794	17	1962132	HIC1
cg23621097	17	1962236	HIC1
cg09858022	17	38465333	RARA
cg19572487	17	38476024	RARA
cg04956244	17	38511592	RARA
cg16255816	17	39889811	HAP1
cg03373393	17	39890193	HAP1
cg25809905	17	42467728	ITGA2B
cg21280392	17	47304116	PHOSPHO1
cg07465627	17	53167407	STXBP4
cg02186444	17	73120977	ARMC7
cg07251887	17	73641809	LOC100130933
cg06459104	18	5456880	EPB41L3
cg00073090	19	1265879	xa
cg15187398	19	2093896	MOBKL2A
cg07381806	19	2094327	MOBKL2A
cg00835193	19	2291780	LINGO3
cg03636183	19	17000585	F2RL3
cg15159987	19	17003890	CPAMD8
cg23973524	19	18873222	CRTC1
cg11902728	19	35786580	MAG
cg22649124	19	39282077	LGALS7B
cg11701312	19	58897497	RPS5
cg16201146	20	19191526	xa
cg07339236	20	50312490	ATP9A
cg00871610	21	37093012	MIR802
cg06595162	21	40141040	NCRNA00114
cg23110422	21	40182073	ETS2
cg22635096	21	46550644	ADARB1
cg02532700	22	37257404	NCF4
cg01127300	22	38614796	xa

## Sheet: SupplementaryTable7
	Platform.Type	Center	Platform	Level	Sample	Barcode	File.Name	group	HID	Chip
2	DNA Methylation	JHU_USC	HumanMethylation450	1	TCGA-75-5147-01	TCGA-75-5147-01A-01D	6042308099_R01C02_Grn.idat	Primary solid Tumor	5147	6042308099
4	DNA Methylation	JHU_USC	HumanMethylation450	1	TCGA-50-5055-01	TCGA-50-5055-01A-01D	6042308099_R02C02_Grn.idat	Primary solid Tumor	5055	6042308099
5	DNA Methylation	JHU_USC	HumanMethylation450	1	TCGA-50-5066-01	TCGA-50-5066-01A-01D	6042308099_R03C01_Grn.idat	Primary solid Tumor	5066	6042308099
6	DNA Methylation	JHU_USC	HumanMethylation450	1	TCGA-64-5774-01	TCGA-64-5774-01A-01D	6042308099_R04C01_Grn.idat	Primary solid Tumor	5774	6042308099
7	DNA Methylation	JHU_USC	HumanMethylation450	1	TCGA-50-5939-01	TCGA-50-5939-01A-11D	6042308099_R05C01_Grn.idat	Primary solid Tumor	5939	6042308099
8	DNA Methylation	JHU_USC	HumanMethylation450	1	TCGA-64-5775-01	TCGA-64-5775-01A-01D	6042308138_R01C01_Grn.idat	Primary solid Tumor	5775	6042308138
9	DNA Methylation	JHU_USC	HumanMethylation450	1	TCGA-50-5049-01	TCGA-50-5049-01A-01D	6042308138_R01C02_Grn.idat	Primary solid Tumor	5049	6042308138
10	DNA Methylation	JHU_USC	HumanMethylation450	1	TCGA-75-5146-01	TCGA-75-5146-01A-01D	6042308138_R02C01_Grn.idat	Primary solid Tumor	5146	6042308138
12	DNA Methylation	JHU_USC	HumanMethylation450	1	TCGA-44-5643-01	TCGA-44-5643-01A-01D	6042308138_R03C02_Grn.idat	Primary solid Tumor	5643	6042308138
13	DNA Methylation	JHU_USC	HumanMethylation450	1	TCGA-05-5715-01	TCGA-05-5715-01A-01D	6042308138_R04C01_Grn.idat	Primary solid Tumor	5715	6042308138
14	DNA Methylation	JHU_USC	HumanMethylation450	1	TCGA-05-5425-01	TCGA-05-5425-01A-02D	6042308138_R04C02_Grn.idat	Primary solid Tumor	5425	6042308138
15	DNA Methylation	JHU_USC	HumanMethylation450	1	TCGA-50-5068-01	TCGA-50-5068-01A-01D	6042308138_R05C01_Grn.idat	Primary solid Tumor	5068	6042308138
16	DNA Methylation	JHU_USC	HumanMethylation450	1	TCGA-64-5778-01	TCGA-64-5778-01A-01D	6042308138_R05C02_Grn.idat	Primary solid Tumor	5778	6042308138
17	DNA Methylation	JHU_USC	HumanMethylation450	1	TCGA-64-5779-01	TCGA-64-5779-01A-01D	6042308138_R06C01_Grn.idat	Primary solid Tumor	5779	6042308138
18	DNA Methylation	JHU_USC	HumanMethylation450	1	TCGA-80-5611-01	TCGA-80-5611-01A-01D	6042308138_R06C02_Grn.idat	Primary solid Tumor	5611	6042308138
19	DNA Methylation	JHU_USC	HumanMethylation450	1	TCGA-55-5899-01	TCGA-55-5899-01A-11D	6042308156_R01C01_Grn.idat	Primary solid Tumor	5899	6042308156
20	DNA Methylation	JHU_USC	HumanMethylation450	1	TCGA-50-5045-01	TCGA-50-5045-01A-01D	6042308156_R01C02_Grn.idat	Primary solid Tumor	5045	6042308156
22	DNA Methylation	JHU_USC	HumanMethylation450	1	TCGA-35-5375-01	TCGA-35-5375-01A-01D	6042308156_R02C02_Grn.idat	Primary solid Tumor	5375	6042308156
23	DNA Methylation	JHU_USC	HumanMethylation450	1	TCGA-50-5936-01	TCGA-50-5936-01A-11D	6042308156_R03C01_Grn.idat	Primary solid Tumor	5936	6042308156
24	DNA Methylation	JHU_USC	HumanMethylation450	1	TCGA-64-5781-01	TCGA-64-5781-01A-01D	6042308156_R03C02_Grn.idat	Primary solid Tumor	5781	6042308156
26	DNA Methylation	JHU_USC	HumanMethylation450	1	TCGA-05-5429-01	TCGA-05-5429-01A-01D	6042308156_R04C02_Grn.idat	Primary solid Tumor	5429	6042308156
27	DNA Methylation	JHU_USC	HumanMethylation450	1	TCGA-05-5420-01	TCGA-05-5420-01A-01D	6042308156_R05C01_Grn.idat	Primary solid Tumor	5420	6042308156
28	DNA Methylation	JHU_USC	HumanMethylation450	1	TCGA-64-5815-01	TCGA-64-5815-01A-01D	6042308156_R05C02_Grn.idat	Primary solid Tumor	5815	6042308156
29	DNA Methylation	JHU_USC	HumanMethylation450	1	TCGA-05-5428-01	TCGA-05-5428-01A-01D	6042308156_R06C01_Grn.idat	Primary solid Tumor	5428	6042308156
30	DNA Methylation	JHU_USC	HumanMethylation450	1	TCGA-05-5423-01	TCGA-05-5423-01A-01D	6042308156_R06C02_Grn.idat	Primary solid Tumor	5423	6042308156
71	DNA Methylation	JHU_USC	HumanMethylation450	1	TCGA-67-6217-01	TCGA-67-6217-01A-11D	6264488083_R01C02_Grn.idat	Primary solid Tumor	6217	6264488083
72	DNA Methylation	JHU_USC	HumanMethylation450	1	TCGA-50-6594-01	TCGA-50-6594-01A-11D	6264488083_R02C01_Grn.idat	Primary solid Tumor	6594	6264488083
73	DNA Methylation	JHU_USC	HumanMethylation450	1	TCGA-50-5942-01	TCGA-50-5942-01A-21D	6264488083_R02C02_Grn.idat	Primary solid Tumor	5942	6264488083
74	DNA Methylation	JHU_USC	HumanMethylation450	1	TCGA-50-5930-01	TCGA-50-5930-01A-11D	6264488083_R03C01_Grn.idat	Primary solid Tumor	5930	6264488083
75	DNA Methylation	JHU_USC	HumanMethylation450	1	TCGA-67-6215-01	TCGA-67-6215-01A-11D	6264488083_R03C02_Grn.idat	Primary solid Tumor	6215	6264488083
76	DNA Methylation	JHU_USC	HumanMethylation450	1	TCGA-38-6178-01	TCGA-38-6178-01A-11D	6264488083_R04C02_Grn.idat	Primary solid Tumor	6178	6264488083
78	DNA Methylation	JHU_USC	HumanMethylation450	1	TCGA-05-4390-01	TCGA-05-4390-01A-02D	6264488083_R05C02_Grn.idat	Primary solid Tumor	4390	6264488083
79	DNA Methylation	JHU_USC	HumanMethylation450	1	TCGA-75-5125-01	TCGA-75-5125-01A-01D	6264488083_R06C01_Grn.idat	Primary solid Tumor	5125	6264488083
80	DNA Methylation	JHU_USC	HumanMethylation450	1	TCGA-73-4676-01	TCGA-73-4676-01A-01D	6264488083_R06C02_Grn.idat	Primary solid Tumor	4676	6264488083
81	DNA Methylation	JHU_USC	HumanMethylation450	1	TCGA-50-5944-01	TCGA-50-5944-01A-11D	6285625064_R01C02_Grn.idat	Primary solid Tumor	5944	6285625064
82	DNA Methylation	JHU_USC	HumanMethylation450	1	TCGA-50-6592-01	TCGA-50-6592-01A-11D	6285625064_R02C01_Grn.idat	Primary solid Tumor	6592	6285625064
83	DNA Methylation	JHU_USC	HumanMethylation450	1	TCGA-49-4488-01	TCGA-49-4488-01A-01D	6285625064_R02C02_Grn.idat	Primary solid Tumor	4488	6285625064
86	DNA Methylation	JHU_USC	HumanMethylation450	1	TCGA-05-4425-01	TCGA-05-4425-01A-01D	6285625064_R04C01_Grn.idat	Primary solid Tumor	4425	6285625064
87	DNA Methylation	JHU_USC	HumanMethylation450	1	TCGA-75-6207-01	TCGA-75-6207-01A-11D	6285625064_R04C02_Grn.idat	Primary solid Tumor	6207	6285625064
88	DNA Methylation	JHU_USC	HumanMethylation450	1	TCGA-50-5933-01	TCGA-50-5933-01A-11D	6285625064_R05C01_Grn.idat	Primary solid Tumor	5933	6285625064
89	DNA Methylation	JHU_USC	HumanMethylation450	1	TCGA-73-4658-01	TCGA-73-4658-01A-01D	6285625064_R05C02_Grn.idat	Primary solid Tumor	4658	6285625064
90	DNA Methylation	JHU_USC	HumanMethylation450	1	TCGA-50-5941-01	TCGA-50-5941-01A-11D	6285625064_R06C01_Grn.idat	Primary solid Tumor	5941	6285625064
91	DNA Methylation	JHU_USC	HumanMethylation450	1	TCGA-50-5931-01	TCGA-50-5931-01A-11D	6285625064_R06C02_Grn.idat	Primary solid Tumor	5931	6285625064
97	DNA Methylation	JHU_USC	HumanMethylation450	1	TCGA-44-6779-01	TCGA-44-6779-01A-11D	6285625070_R03C01_Grn.idat	Primary solid Tumor	6779	6285625070
98	DNA Methylation	JHU_USC	HumanMethylation450	1	TCGA-71-6725-01	TCGA-71-6725-01A-11D	6285625070_R03C02_Grn.idat	Primary solid Tumor	6725	6285625070
99	DNA Methylation	JHU_USC	HumanMethylation450	1	TCGA-50-5044-01	TCGA-50-5044-01A-21D	6285625070_R04C02_Grn.idat	Primary solid Tumor	5044	6285625070
100	DNA Methylation	JHU_USC	HumanMethylation450	1	TCGA-05-4433-01	TCGA-05-4433-01A-22D	6285625070_R05C01_Grn.idat	Primary solid Tumor	4433	6285625070
101	DNA Methylation	JHU_USC	HumanMethylation450	1	TCGA-49-4487-01	TCGA-49-4487-01A-21D	6285625070_R05C02_Grn.idat	Primary solid Tumor	4487	6285625070
102	DNA Methylation	JHU_USC	HumanMethylation450	1	TCGA-05-4396-01	TCGA-05-4396-01A-21D	6285625070_R06C01_Grn.idat	Primary solid Tumor	4396	6285625070
104	DNA Methylation	JHU_USC	HumanMethylation450	1	TCGA-91-6835-01	TCGA-91-6835-01A-11D	6285625072_R01C01_Grn.idat	Primary solid Tumor	6835	6285625072
106	DNA Methylation	JHU_USC	HumanMethylation450	1	TCGA-91-6829-01	TCGA-91-6829-01A-21D	6285625072_R04C01_Grn.idat	Primary solid Tumor	6829	6285625072
107	DNA Methylation	JHU_USC	HumanMethylation450	1	TCGA-49-4490-01	TCGA-49-4490-01A-21D	6285625072_R05C01_Grn.idat	Primary solid Tumor	4490	6285625072
108	DNA Methylation	JHU_USC	HumanMethylation450	1	TCGA-05-4424-01	TCGA-05-4424-01A-22D	6285625072_R05C02_Grn.idat	Primary solid Tumor	4424	6285625072
109	DNA Methylation	JHU_USC	HumanMethylation450	1	TCGA-44-6777-01	TCGA-44-6777-01A-11D	6285625072_R06C01_Grn.idat	Primary solid Tumor	6777	6285625072
110	DNA Methylation	JHU_USC	HumanMethylation450	1	TCGA-50-5072-01	TCGA-50-5072-01A-21D	6285625072_R06C02_Grn.idat	Primary solid Tumor	5072	6285625072
121	DNA Methylation	JHU_USC	HumanMethylation450	1	TCGA-75-5122-01	TCGA-75-5122-01A-01D	6285625087_R01C02_Grn.idat	Primary solid Tumor	5122	6285625087
123	DNA Methylation	JHU_USC	HumanMethylation450	1	TCGA-67-6216-01	TCGA-67-6216-01A-11D	6285625087_R03C02_Grn.idat	Primary solid Tumor	6216	6285625087
124	DNA Methylation	JHU_USC	HumanMethylation450	1	TCGA-38-4632-01	TCGA-38-4632-01A-01D	6285625087_R04C01_Grn.idat	Primary solid Tumor	4632	6285625087
130	DNA Methylation	JHU_USC	HumanMethylation450	1	TCGA-75-6211-01	TCGA-75-6211-01A-11D	6285625090_R02C02_Grn.idat	Primary solid Tumor	6211	6285625090
133	DNA Methylation	JHU_USC	HumanMethylation450	1	TCGA-50-5932-01	TCGA-50-5932-01A-11D	6285625090_R05C01_Grn.idat	Primary solid Tumor	5932	6285625090
134	DNA Methylation	JHU_USC	HumanMethylation450	1	TCGA-38-4631-01	TCGA-38-4631-01A-01D	6285625090_R05C02_Grn.idat	Primary solid Tumor	4631	6285625090
136	DNA Methylation	JHU_USC	HumanMethylation450	1	TCGA-75-6205-01	TCGA-75-6205-01A-11D	6285625090_R06C02_Grn.idat	Primary solid Tumor	6205	6285625090
138	DNA Methylation	JHU_USC	HumanMethylation450	1	TCGA-75-5126-01	TCGA-75-5126-01A-01D	6285625099_R01C01_Grn.idat	Primary solid Tumor	5126	6285625099
140	DNA Methylation	JHU_USC	HumanMethylation450	1	TCGA-50-6591-01	TCGA-50-6591-01A-11D	6285625099_R02C01_Grn.idat	Primary solid Tumor	6591	6285625099
142	DNA Methylation	JHU_USC	HumanMethylation450	1	TCGA-44-6144-01	TCGA-44-6144-01A-11D	6285625099_R03C01_Grn.idat	Primary solid Tumor	6144	6285625099
143	DNA Methylation	JHU_USC	HumanMethylation450	1	TCGA-75-6212-01	TCGA-75-6212-01A-11D	6285625099_R03C02_Grn.idat	Primary solid Tumor	6212	6285625099
145	DNA Methylation	JHU_USC	HumanMethylation450	1	TCGA-44-6148-01	TCGA-44-6148-01A-11D	6285625099_R04C02_Grn.idat	Primary solid Tumor	6148	6285625099
146	DNA Methylation	JHU_USC	HumanMethylation450	1	TCGA-50-5946-01	TCGA-50-5946-01A-11D	6285625099_R05C01_Grn.idat	Primary solid Tumor	5946	6285625099
148	DNA Methylation	JHU_USC	HumanMethylation450	1	TCGA-05-4384-01	TCGA-05-4384-01A-01D	6285625099_R06C01_Grn.idat	Primary solid Tumor	4384	6285625099
243	DNA Methylation	JHU_USC	HumanMethylation450	1	TCGA-86-6562-01	TCGA-86-6562-01A-11D	6929671122_R01C01_Grn.idat	Primary solid Tumor	6562	6929671122
244	DNA Methylation	JHU_USC	HumanMethylation450	1	TCGA-75-6203-01	TCGA-75-6203-01A-11D	6929671122_R01C02_Grn.idat	Primary solid Tumor	6203	6929671122
245	DNA Methylation	JHU_USC	HumanMethylation450	1	TCGA-50-5935-01	TCGA-50-5935-01A-11D	6929671122_R02C01_Grn.idat	Primary solid Tumor	5935	6929671122
246	DNA Methylation	JHU_USC	HumanMethylation450	1	TCGA-44-6145-01	TCGA-44-6145-01A-11D	6929671122_R03C01_Grn.idat	Primary solid Tumor	6145	6929671122
247	DNA Methylation	JHU_USC	HumanMethylation450	1	TCGA-50-6593-01	TCGA-50-6593-01A-11D	6929671122_R04C01_Grn.idat	Primary solid Tumor	6593	6929671122
248	DNA Methylation	JHU_USC	HumanMethylation450	1	TCGA-55-6543-01	TCGA-55-6543-01A-11D	6929671122_R05C01_Grn.idat	Primary solid Tumor	6543	6929671122
1	DNA Methylation	JHU_USC	HumanMethylation450	1	TCGA-05-5420-11	TCGA-05-5420-11A-01D	6042308099_R01C01_Grn.idat	Solid Tissue Normal	5420	6042308099
3	DNA Methylation	JHU_USC	HumanMethylation450	1	TCGA-50-5939-11	TCGA-50-5939-11A-01D	6042308099_R02C01_Grn.idat	Solid Tissue Normal	5939	6042308099
11	DNA Methylation	JHU_USC	HumanMethylation450	1	TCGA-44-5645-11	TCGA-44-5645-11A-01D	6042308138_R02C02_Grn.idat	Solid Tissue Normal	5645	6042308138
21	DNA Methylation	JHU_USC	HumanMethylation450	1	TCGA-44-5643-11	TCGA-44-5643-11A-01D	6042308156_R02C01_Grn.idat	Solid Tissue Normal	5643	6042308156
25	DNA Methylation	JHU_USC	HumanMethylation450	1	TCGA-50-5936-11	TCGA-50-5936-11A-01D	6042308156_R04C01_Grn.idat	Solid Tissue Normal	5936	6042308156
31	DNA Methylation	JHU_USC	HumanMethylation450	1	TCGA-44-2662-11	TCGA-44-2662-11A-01D	6042316106_R02C01_Grn.idat	Solid Tissue Normal	2662	6042316106
32	DNA Methylation	JHU_USC	HumanMethylation450	1	TCGA-44-2665-11	TCGA-44-2665-11A-01D	6042316106_R03C01_Grn.idat	Solid Tissue Normal	2665	6042316106
33	DNA Methylation	JHU_USC	HumanMethylation450	1	TCGA-44-2668-11	TCGA-44-2668-11A-01D	6042316106_R04C01_Grn.idat	Solid Tissue Normal	2668	6042316106
34	DNA Methylation	JHU_USC	HumanMethylation450	1	TCGA-44-2655-11	TCGA-44-2655-11A-01D	6042316106_R05C01_Grn.idat	Solid Tissue Normal	2655	6042316106
35	DNA Methylation	JHU_USC	HumanMethylation450	1	TCGA-44-2656-11	TCGA-44-2656-11A-01D	6042316106_R06C01_Grn.idat	Solid Tissue Normal	2656	6042316106
77	DNA Methylation	JHU_USC	HumanMethylation450	1	TCGA-50-5935-11	TCGA-50-5935-11A-01D	6264488083_R05C01_Grn.idat	Solid Tissue Normal	5935	6264488083
84	DNA Methylation	JHU_USC	HumanMethylation450	1	TCGA-50-6593-11	TCGA-50-6593-11A-01D	6285625064_R03C01_Grn.idat	Solid Tissue Normal	6593	6285625064
85	DNA Methylation	JHU_USC	HumanMethylation450	1	TCGA-38-4632-11	TCGA-38-4632-11A-01D	6285625064_R03C02_Grn.idat	Solid Tissue Normal	4632	6285625064
103	DNA Methylation	JHU_USC	HumanMethylation450	1	TCGA-44-6778-11	TCGA-44-6778-11A-01D	6285625070_R06C02_Grn.idat	Solid Tissue Normal	6778	6285625070
105	DNA Methylation	JHU_USC	HumanMethylation450	1	TCGA-49-6745-11	TCGA-49-6745-11A-01D	6285625072_R03C02_Grn.idat	Solid Tissue Normal	6745	6285625072
122	DNA Methylation	JHU_USC	HumanMethylation450	1	TCGA-44-6145-11	TCGA-44-6145-11A-01D	6285625087_R02C02_Grn.idat	Solid Tissue Normal	6145	6285625087
125	DNA Methylation	JHU_USC	HumanMethylation450	1	TCGA-50-5930-11	TCGA-50-5930-11A-01D	6285625087_R04C02_Grn.idat	Solid Tissue Normal	5930	6285625087
126	DNA Methylation	JHU_USC	HumanMethylation450	1	TCGA-44-6144-11	TCGA-44-6144-11A-01D	6285625087_R05C02_Grn.idat	Solid Tissue Normal	6144	6285625087
127	DNA Methylation	JHU_USC	HumanMethylation450	1	TCGA-44-6146-11	TCGA-44-6146-11A-01D	6285625087_R06C02_Grn.idat	Solid Tissue Normal	6146	6285625087
128	DNA Methylation	JHU_USC	HumanMethylation450	1	TCGA-50-6591-11	TCGA-50-6591-11A-01D	6285625090_R01C01_Grn.idat	Solid Tissue Normal	6591	6285625090
129	DNA Methylation	JHU_USC	HumanMethylation450	1	TCGA-50-5933-11	TCGA-50-5933-11A-01D	6285625090_R02C01_Grn.idat	Solid Tissue Normal	5933	6285625090
131	DNA Methylation	JHU_USC	HumanMethylation450	1	TCGA-50-5932-11	TCGA-50-5932-11A-01D	6285625090_R03C02_Grn.idat	Solid Tissue Normal	5932	6285625090
132	DNA Methylation	JHU_USC	HumanMethylation450	1	TCGA-73-4676-11	TCGA-73-4676-11A-01D	6285625090_R04C02_Grn.idat	Solid Tissue Normal	4676	6285625090
135	DNA Methylation	JHU_USC	HumanMethylation450	1	TCGA-49-4488-11	TCGA-49-4488-11A-01D	6285625090_R06C01_Grn.idat	Solid Tissue Normal	4488	6285625090
137	DNA Methylation	JHU_USC	HumanMethylation450	1	TCGA-73-4658-11	TCGA-73-4658-11A-01D	6285625095_R01C01_Grn.idat	Solid Tissue Normal	4658	6285625095
139	DNA Methylation	JHU_USC	HumanMethylation450	1	TCGA-50-6594-11	TCGA-50-6594-11A-01D	6285625099_R01C02_Grn.idat	Solid Tissue Normal	6594	6285625099
141	DNA Methylation	JHU_USC	HumanMethylation450	1	TCGA-44-6148-11	TCGA-44-6148-11A-01D	6285625099_R02C02_Grn.idat	Solid Tissue Normal	6148	6285625099
144	DNA Methylation	JHU_USC	HumanMethylation450	1	TCGA-50-6592-11	TCGA-50-6592-11A-01D	6285625099_R04C01_Grn.idat	Solid Tissue Normal	6592	6285625099
147	DNA Methylation	JHU_USC	HumanMethylation450	1	TCGA-44-6147-11	TCGA-44-6147-11A-01D	6285625099_R05C02_Grn.idat	Solid Tissue Normal	6147	6285625099
241	DNA Methylation	JHU_USC	HumanMethylation450	1	TCGA-38-4631-11	TCGA-38-4631-11A-01D	6929671086_R04C02_Grn.idat	Solid Tissue Normal	4631	6929671086
249	DNA Methylation	JHU_USC	HumanMethylation450	1	TCGA-50-5931-11	TCGA-50-5931-11A-01D	6929671122_R06C01_Grn.idat	Solid Tissue Normal	5931	6929671122
