# Supplementary material for: Removing unwanted variation in a differential methylation analysis of Illumina HumanMethylation450 array data
Source: Nucleic Acids Res. 2015 May 18;43(16):e106. doi: 10.1093/nar/gkv526 (PMC4652745; doi:10.1093/nar/gkv526)
Supplement: SUPPLEMENTARY DATA [file supp_gkv526_nar-00167-met-n-2015-File013.zip › nar-00167-met-n-2015-File013.R]

################################################################################
## Original file name: age-compare-methods.R
## Comparison of DM analysis methods on 450k ageing+ data
## Written by: Jovana Maksimovic
## Last modified: 21/01/2015
################################################################################

library(missMethyl)
library(limma)
library(minfi)
library(IlluminaHumanMethylation450kanno.ilmn12.hg19)
library(sva)
library(ruv)
library(ROCR)
library(RColorBrewer)
library(matrixStats)
library(isva)
library(FlowSorted.Blood.450k)
source("utils.R")

## Load Illumina 450k annotation data
ann.450k = getAnnotation(IlluminaHumanMethylation450kanno.ilmn12.hg19)

## Load pheno data for the 3 ageing datasets that will be combined to create batch effects
## Study 1
s1Targets = read.450k.sheet("/mnt/storage/jovanam/research/RUV/pre-submission/DATA/TwinsLongitudinal/")
colnames(s1Targets)[4] <- "Sample_Group"
s1Targets = s1Targets[s1Targets$Techrep == 0,]

## Study 2
s2Targets = read.450k.sheet("/mnt/storage/jovanam/research/RUV/pre-submission/DATA/FoodAllergyTcell/")
s2Targets = s2Targets[,-4]
colnames(s2Targets)[11] <- "Sample_Group"
s2Targets = s2Targets[s2Targets$Treatment == "CON",] ## only retain conventional samples

## Study 3
s3Targets = read.450k.sheet(base="/mnt/storage/shared/public_data/ageing450k/Heyn")
s3Targets = s3Targets[s3Targets$Sample_Group != "WGBS",] ## only retain whole blood samples

## Combine pheno data for all 3 studies into single targets file
targets = rbind(s1Targets[,c("Sample_Name","Sample_Group","Array","Slide","Basename")],
                   s2Targets[,c("Sample_Name","Sample_Group","Array","Slide","Basename")],
                   s3Targets[,c("Sample_Name","Sample_Group","Array","Slide","Basename")])

## Create "age" factor for combined dataset 
targets$Age = ifelse(targets$Sample_Group %in% c("OLD","18m","1"), "1yr+", "birth")
## Create factor indicating which study each sample comes from
targets$Study = ifelse(targets$Sample_Group %in% c("OLD","NewBorns"), "3", 
                       ifelse(targets$Sample_Group %in% c("0","1"), "2", "1"))

## Load the raw 450k from the IDAT files
rgSet = read.450k.exp(targets=targets)
detP = detectionP(rgSet) ## calculate detection p-values

## Examine mean detection p-values for all samples
pdf("detection-p-values.pdf", width=14)
barplot(apply(detP,2,mean), main="mean detection p-values", col=as.numeric(factor(targets$Age)), xaxt="none")
abline(h=0.01,col="red")
dev.off()

## Pre-process the data after excluding poor quality samples
set.seed(100)
mSetSw = preprocessSWAN(rgSet[,apply(detP,2,mean) < 0.01]) ## probe-type normalisation only
gmSetQ = preprocessQuantile(rgSet[,apply(detP,2,mean) < 0.01]) ## probe-type and btw array normalisation
gmSetQ = gmSetQ[match(featureNames(mSetSw),featureNames(gmSetQ)),] ## ensure probes are ordered the same

## Remove poor quality samples from targets info and detection p-values  
targets = targets[apply(detP,2,mean) < 0.01,]
detP = detP[,apply(detP,2,mean) < 0.01]

## Remove poor quality probes
keepProbes = rowSums(detP < 0.01) == ncol(detP) 
mSetSwFlt = mSetSw[keepProbes,]
gmSetQFlt = gmSetQ[keepProbes,]
gmSetQFlt = gmSetQFlt[match(featureNames(mSetSwFlt),featureNames(gmSetQFlt)),]

## Remove probes with SNPs at CpG or single base extension (SBE) site
gmSetSwFlt = mapToGenome(mSetSwFlt)
gmSetSwFlt = dropLociWithSnps(gmSetSwFlt, snps = c("CpG", "SBE"))
gmSetQFlt = dropLociWithSnps(gmSetQFlt, snps = c("CpG", "SBE"))
gmSetQFlt = gmSetQFlt[match(featureNames(gmSetSwFlt),featureNames(gmSetQFlt)),]

## Remove cross-reactive probes
Xreact = read.csv(file="48639-non-specific-probes-Illumina450k.csv", stringsAsFactors=FALSE)
noXreact = !(featureNames(gmSetSwFlt) %in% Xreact$TargetID) 
gmSetSwFlt = gmSetSwFlt[noXreact,] 
noXreact = !(featureNames(gmSetQFlt) %in% Xreact$TargetID) 
gmSetQFlt = gmSetQFlt[noXreact,] 

## Remove sex shromosome probes
autosomes = !(featureNames(gmSetSwFlt) %in% ann.450k$Name[ann.450k$chr %in% c("chrX","chrY")])
gmSetSwFlt = gmSetSwFlt[autosomes,]
autosomes = !(featureNames(gmSetQFlt) %in% ann.450k$Name[ann.450k$chr %in% c("chrX","chrY")])
gmSetQFlt = gmSetQFlt[autosomes,]

## Get M-values
mValsSw = getM(gmSetSwFlt)
mValsSq = getM(gmSetQFlt)


## Substract medians for RLE plots
medSw = apply(mValsSw, 1, median)
YSw = mValsSw - medSw
mds1Sw = plotMDS(mValsSw, top=1000, gene.selection="common",dim.plot=c(1,2))
mds2Sw = plotMDS(mValsSw, top=1000, gene.selection="common",dim.plot=c(1,3))

medSq = apply(mValsSq, 1, median)
YSq = mValsSq - medSq
mds1Sq = plotMDS(mValsSq, top=1000, gene.selection="common",dim.plot=c(1,2))
mds2Sq = plotMDS(mValsSq, top=1000, gene.selection="common",dim.plot=c(1,3))
ord = order(substr(targets$Basename,1,9),targets$Age,decreasing=TRUE)

## Figure: RLE and MDS plots of ageing data
pdf("age-combined-dataset-preprocess.pdf", height = 15, width=10)
par(mfrow=c(3,2), mar=c(3, 4, 3, 2) + 0.1)
cols=brewer.pal(3,"Set1")
boxplot(YSw[,ord],outline=FALSE,ylim=c(-1.5,1.5), ylab="Relative Log Methylation Value", 
        col=ifelse(targets$Study[ord] == "1", cols[1], 
                   ifelse(targets$Study[ord] == "2", cols[2], cols[3])),xaxt="none")
legend("bottomright",bg="white",fill=cols,legend=c("Study 1", "Study 2", "Study 3"))
title("A",adj=0, cex.main=3)
title("SWAN")
title(xlab="Samples",cex=2, line=1)

par(mar=c(3, 4, 3, 2) + 0.1)
cols=brewer.pal(3,"Set1")
boxplot(YSq[,ord],outline=FALSE,ylim=c(-1.5,1.5), ylab="Relative Log Methylation Value", 
        col=ifelse(targets$Study[ord] == "1", cols[1], 
                   ifelse(targets$Study[ord] == "2", cols[2], cols[3])),xaxt="none")
legend("bottomright",bg="white",fill=cols,legend=c("Study 1", "Study 2", "Study 3"))
title("B",adj=0, cex.main=3)
title("SQN")
title(xlab="Samples",cex=2, line=1)

pch=c(1,4)
legendCex = 1
cex = 1
par(mar=c(5, 4, 3, 2) + 0.1)
plot(mds1Sw,pch=as.numeric(as.character(factor(targets$Age,labels=pch))),
     cex=cex, cex.lab=cex, cex.axis=cex, xlab="Dimension 1", ylab="Dimension 2",
     col= ifelse(targets$Study == "1", cols[1], 
                 ifelse(targets$Study == "2", cols[2], cols[3])))
legend("topleft",legend=c("Study 1","Study 2","Study 3"),text.col=cols,cex=legendCex)
legend("bottomleft",legend=c("Birth","1+ years"), pch=pch,cex=legendCex)
title("C",adj=0, cex.main=3)
title("SWAN")

plot(mds1Sq,pch=as.numeric(as.character(factor(targets$Age,labels=pch))),
     cex=cex, cex.lab=cex, cex.axis=cex, xlab="Dimension 1", ylab="Dimension 2",
     col= ifelse(targets$Study == "1", cols[1], 
                 ifelse(targets$Study == "2", cols[2], cols[3])))
legend("topleft",legend=c("Study 1","Study 2","Study 3"),text.col=cols,cex=legendCex)
legend("bottomleft",legend=c("Birth","1+ years"), pch=pch,cex=legendCex)
title("D",adj=0, cex.main=3)
title("SQN")

plot(mds2Sw,pch=as.numeric(as.character(factor(targets$Age,labels=pch))),
     cex=cex, cex.lab=cex, cex.axis=cex, xlab="Dimension 1", ylab="Dimension 3",
     col= ifelse(targets$Study == "1", cols[1], 
                 ifelse(targets$Study == "2", cols[2], cols[3])))
legend("topright",legend=c("Study 1","Study 2","Study 3"),text.col=cols,cex=legendCex)
legend("bottomright",legend=c("Birth","1+ years"), pch=pch,cex=legendCex)
title("E",adj=0, cex.main=3)
title("SWAN")

plot(mds2Sq,pch=as.numeric(as.character(factor(targets$Age,labels=pch))),
     cex=cex, cex.lab=cex, cex.axis=cex, xlab="Dimension 1", ylab="Dimension 3",
     col= ifelse(targets$Study == "1", cols[1], 
                 ifelse(targets$Study == "2", cols[2], cols[3])))
legend("topright",legend=c("Study 1","Study 2","Study 3"),text.col=cols,cex=legendCex)
legend("bottomright",legend=c("Birth","1+ years"), pch=pch,cex=legendCex)
title("F",adj=0, cex.main=3)
title("SQN")
dev.off()

#### CREATE TRUTH SET USING CRUICKSHANK ET AL. DATA
#### birth versus. 18 years data
mc.targets = read.450k.sheet("/mnt/storage/jovanam/research/RUV/pre-submission/DATA/MarkCruickshank", 
                             pattern = "sample_data.csv$")
colnames(mc.targets)[4] <- "Sample"
colnames(mc.targets)[16] <- "Sample_Group"

## Load dataset
mc.rgset = read.450k.exp(targets=mc.targets)
mc.detp = detectionP(mc.rgset)

## Plot mean detection p-values to identify any poor quiality samples
barplot(apply(mc.detp,2,mean),las=2,names.arg="",main="mean detection p-values",
        col=as.numeric(factor(mc.targets$Age)))
abline(h=0.01,col="red")

## Draw some QC plots
mc.mset.raw = preprocessRaw(mc.rgset)
densityPlot(mc.mset.raw, sampGroups = mc.targets$Age)
mdsPlot(getBeta(mc.mset.raw), sampGroups = mc.targets$Age, sampNames = mc.targets$Gender, legendPos="top")

## Remove any poor quality samples
keep.samples = apply(mc.detp,2,mean) < 0.01
mc.targets = mc.targets[keep.samples,]
mc.detp = mc.detp[,keep.samples]
mc.mset.raw = mc.mset.raw[,keep.samples]

## Draw some more QC plots after removing bad samples
densityPlot(mc.mset.raw, sampGroups = mc.targets$Age)
mdsPlot(mc.mset.raw, sampGroups = mc.targets$Age, legendPos="top")

## Pre-process using SWAN
set.seed(100)
mc.mset.sw = preprocessSWAN(mc.rgset, mSet = mc.mset.raw)
## Even more QC plots
densityPlot(getBeta(mc.mset.sw), sampGroups = mc.targets$Age)
mdsPlot(getBeta(mc.mset.sw), sampGroups = mc.targets$Age, legendPos="top")

## Remove poor-quality probes
keep.probes = rowSums(mc.detp < 0.01) == ncol(mc.mset.sw) 
mc.mset.fl = mc.mset.sw[keep.probes,]
mc.gmset = mapToGenome(mc.mset.fl)
mc.gmset.fl = dropLociWithSnps(mc.gmset, snps = c("CpG", "SBE"))

## Remove sex chromosome probes
autosomes = !(featureNames(mc.gmset.fl) %in% ann.450k$Name[ann.450k$chr %in% c("chrX","chrY")])
mc.gmset.fl = mc.gmset.fl[autosomes,]

## Remove cross reactive probes
xreact = read.csv(file="48639-non-specific-probes-Illumina450k.csv", stringsAsFactors=FALSE)
no.xreact = !(featureNames(mc.gmset.fl) %in% xreact$TargetID) 
mc.gmset.fl = mc.gmset.fl[no.xreact,] 

## Get M-values
mc.b = getBeta(mc.gmset.fl)
mc.m = getM(mc.gmset.fl)

## Only use probes that are in BOTH TRUTH and TEST data
inBoth = intersect(rownames(mValsSw), rownames(mc.m))
mc.m = mc.m[rownames(mc.m) %in% inBoth,]

## Estimate cell type proportions
pData(mc.rgset)$Slide = as.numeric(pData(mc.rgset)$Slide)
cellCounts = estimateCellCounts(mc.rgset[,sampleNames(mc.rgset) %in% colnames(mc.m)])
cellCounts = data.frame(cellCounts)

## DM analysis for age adjusted for cell type proportions
age = factor(mc.targets$Age)
design = model.matrix(~age+cellCounts$CD8T+cellCounts$CD4T+cellCounts$NK+cellCounts$Bcell+cellCounts$Mono+cellCounts$Gran)
fit = lmFit(mc.m, design)
mc.fit2 = eBayes(fit)
mc.top = topTable(mc.fit2, num=Inf, coef=2)

## Create the truth set
truthSet = ifelse(mc.top$adj.P.Val < 0.05,
                  1, ifelse(mc.top$adj.P.Val > 0.9, 0, NA))
names(truthSet) = rownames(mc.top)
truthSet = truthSet[!is.na(truthSet)]
truthSet = truthSet[order(names(truthSet))]


## COMPARE ANALYSIS METHODS
mValsSw = mValsSw[rownames(mValsSw) %in% inBoth,]
mValsSq = mValsSq[rownames(mValsSq) %in% inBoth,]

dmps = list(swan=list(),sqn=list())

age = factor(targets$Age)
design = model.matrix(~age) ## Design matrix

## Limma
dmps$swan$limma = limmaFit(data=mValsSw,design=design,coef=2)
dmps$sqn$limma = limmaFit(data=mValsSq,design=design,coef=2)

## Limma with a factor for study
batch = factor(targets$Study)
designBatch = model.matrix(~age+batch)
dmps$swan$limmaBatch = limmaFit(data=mValsSw,design=designBatch,coef=2)
dmps$sqn$limmaBatch = limmaFit(data=mValsSq,design=designBatch,coef=2)

## ComBat with batch variable for study
dmps$swan$combat = combatFit(data=mValsSw, design=design, coef=2, batch=targets$Study)
dmps$sqn$combat = combatFit(data=mValsSq, design=design, coef=2, batch=targets$Study)

## ISVA
dmps$swan$isva = DoISVA(data.m=mValsSw, pheno.v=targets$Age, cf.m=NULL)
dmps$sqn$isva = DoISVA(data.m=mValsSq, pheno.v=targets$Age, cf.m=NULL)

## SVA
design0 = model.matrix(~1, data=targets)
dmps$swan$sva = svaFit(data=mValsSw,design=design,design0=design0,coef=2)
dmps$sqn$sva = svaFit(data=mValsSq,design=design,design0=design0,coef=2)

## RUV (SWAN)
negM = getNegs(rgSet) ## Get Illumina negative control probes
negSw = negM[,match(colnames(mValsSw),colnames(negM))]

## Figure: MDS plot of negative control probes
pdf("age-mds-UV.pdf",height=5,width=10)
cols = brewer.pal(12,"Paired")[-11]
chips = factor(targets$Slide)
pch=c(1,4)
par(mfrow=c(1,2))
plotMDS(negSw,top=500,col=cols[chips], gene.selection="common", pch=pch[factor(targets$Age)])
legend("topleft",legend=levels(chips),text.col=levels(factor(cols[chips])),cex=0.5,title="Chip",title.col=1)
legend("bottomleft",legend=levels(factor(targets$Age)),pch=pch,title="Age",cex=0.75)
title("A",adj=0,cex=3)
pch=c("1","2","3")
plotMDS(negSw,top=500,col=cols[chips], gene.selection="common", pch=pch[factor(targets$Study)])
legend("topleft",legend=levels(chips),text.col=levels(factor(cols[chips])),cex=0.5,title="Chip",title.col=1)
legend("bottomleft",legend=paste("Study",levels(factor(targets$Study))),cex=0.75)
title("B",adj=0,cex=3)
dev.off()

## Add negative control probe data to CpG probe data
negSw = rbind(mValsSw,negSw)
ctl = rownames(negSw) %in% rownames(negM) ## "Mark" nagative control probes
dmps$swan$ruv1 = ruvFit(data=negSw, design=design, ctl=ctl, coef=2, method="inv") ## Stage 1 RUV

ctl = rownames(mValsSw) %in% rownames(dmps$swan$ruv1)[dmps$swan$ruv1$p.ebayes.BH > 0.2] ## "Mark" ECPs
dmps$swan$ruv2 = ruvFit(data=mValsSw, design=design, ctl=ctl, coef=2) ## Stage 2 RUV

## RUV (SQN)
negSq = negM[,match(colnames(mValsSq),colnames(negM))]
negSq = rbind(mValsSq,negSq)

ctl = rownames(negSq) %in% rownames(negM)
dmps$sqn$ruv1 = ruvFit(data=negSq, design=design, ctl=ctl, coef=2, method="inv")

ctl = rownames(mValsSq) %in% rownames(dmps$sqn$ruv1)[dmps$sqn$ruv1$p.ebayes.BH > 0.2]
dmps$sqn$ruv2 = ruvFit(data=mValsSq, design=design, ctl=ctl, coef=2)

## Figure: P-value histograms
p.values = list(dmps$swan$limma$P.Value,dmps$sqn$limma$P.Value,dmps$swan$limmaBatch$P.Value, dmps$sqn$limmaBatch$P.Value,
                dmps$swan$combat$P.Value,dmps$sqn$combat$P.Value,dmps$swan$sva$P.Value,dmps$sqn$sva$P.Value,
                dmps$swan$isva$spv,dmps$sqn$isva$spv,dmps$sqn$ruv2$p.ebayes,dmps$sqn$ruv2$p.ebayes)
fig = c("A","B","C","D","E","F","G","H")
key = c("Limma","Limma w/batch","ComBat", "SVA", "ISVA", "RUVm")
pprocess = c("(SWAN)","(SQN)")
title = paste(rep(key,each=length(pprocess)),rep(pprocess,length(key)))
pdf("age-pvalue-hist.pdf",width=20,height=15)
par(mfrow=c(3,4))
ymax = 175000
sapply(1:length(p.values), function(x){
    hist(p.values[[x]],main="",ylim=c(0,ymax),xlab="P-value")
    title(fig[x],adj=0,cex.main=3)
    title(title[x])
})
dev.off()

## Create vectors of p-values suitable for ROC analysis
ROClist = list(ROCprep(structure(dmps$swan$limma$P.Value, names=rownames(dmps$swan$limma)), truthSet),
               ROCprep(structure(dmps$sqn$limma$P.Value, names=rownames(dmps$sqn$limma)), truthSet),
               ROCprep(structure(dmps$swan$limmaBatch$P.Value, names=rownames(dmps$swan$limmaBatch)), truthSet),
               ROCprep(structure(dmps$sqn$limmaBatch$P.Value, names=rownames(dmps$sqn$limmaBatch)), truthSet),
               ROCprep(structure(dmps$swan$combat$P.Value, names=rownames(dmps$swan$combat)), truthSet),
               ROCprep(structure(dmps$sqn$combat$P.Value, names=rownames(dmps$sqn$combat)), truthSet),
               ROCprep(structure(dmps$swan$sva$P.Value, names=rownames(dmps$swan$sva)), truthSet),
               ROCprep(structure(dmps$sqn$sva$P.Value, names=rownames(dmps$sqn$sva)), truthSet),
               ROCprep(dmps$swan$isva$spv, truthSet),
               ROCprep(dmps$sqn$isva$spv, truthSet),
               ROCprep(structure(dmps$swan$ruv2$p.ebayes, names=rownames(dmps$swan$ruv2)), truthSet),
               ROCprep(structure(dmps$sqn$ruv2$p.ebayes, names=rownames(dmps$sqn$ruv2)), truthSet))

## Figure: ROC curve comparing methods on ageing data
key = c("Limma","Limma w/batch","ComBat","SVA","ISVA","RUVm")
colours = brewer.pal(12,"Paired")[c(2,1,4,8,10,6)]
maxP=2000
pdf("age-ROC.pdf",width=10,height=5)
par(mfrow=c(1,2))
ROCplot(ROClist[seq(1,length(ROClist),by=2)], truthSet, main="SWAN", lwd=1.5, legendCex=0.8, xlim=c(0,0.2), 
        colours=colours, ylim=c(0,1), legendPos="bottomright", legend=key, maxP=maxP)
abline(v=0.01,lty=3)
abline(v=0.05,lty=2)
title("A",adj=0,cex.main=3)

ROCplot(ROClist[seq(2,length(ROClist),by=2)], truthSet, main="SQN", lwd=1.5, legendCex=0.8, xlim=c(0,0.2), 
        colours=colours, ylim=c(0,1), legendPos="bottomright", legend=key, maxP=maxP)
title("B",adj=0,cex.main=3)
abline(v=0.01,lty=3)
abline(v=0.05,lty=2)
dev.off()

## Figure: ROC comparing effect of pre-processing on different methods
fig=c("A","B","C","D","E","F")
pprocess = c("SWAN","SQN")
num=seq(1,length(ROClist),by=2)
key = c("Limma","Limma w/batch","ComBat","SVA","ISVA","RUVm")
colours = brewer.pal(12,"Paired")[c(2,1,4,8,10,6)]
pdf("age-ROC-by-method.pdf",width=15,height=10)
par(mfrow=c(2,3))
sapply(1:length(num), function(x){
    ROCplot(ROClist[num[x]:(num[x]+1)], truthSet, main="", lwd=1.5, legendCex=0.8, xlim=c(0,0.2), 
            colours=rep(colours[x],2), ylim=c(0,1), legendPos="bottomright", legend=pprocess, 
            maxP=maxP, lty=1:2)
    title(fig[x], adj=0, cex.main=3)
    title(key[x])    
    abline(v=0.01, lty=3)
    abline(v=0.05, lty=2)    
})
dev.off()

## Examine effect of ECP selection on performance of RUV
age = factor(targets$Age)
design = model.matrix(~age) ## Design matrix

percent = seq(90, 10, by=-10)
pval = seq(0.1, 0.9, by=0.1)
len = nrow(dmps$swan$ruv1)

ecps = list(swan=list(pval=vector("list",length(pval)), percent=vector("list",length(percent))),
            sqn=list(pval=vector("list",length(pval)), percent=vector("list",length(percent))))

## Select ECPs based on FDR cut offs in range of 0.1-0.9
for(i in 1:length(pval)){
    
    ctl = rownames(mValsSw) %in% rownames(dmps$swan$ruv1)[dmps$swan$ruv1$p.ebayes.BH > pval[i]]
    ecps$swan$pval[[i]] = ruvFit(data=mValsSw, design=design, ctl=ctl, coef=2) ## Stage 2 RUV
    ctl = rownames(mValsSq) %in% rownames(dmps$sqn$ruv1)[dmps$sqn$ruv1$p.ebayes.BH > pval[i]]
    ecps$sqn$pval[[i]] = ruvFit(data=mValsSq, design=design, ctl=ctl, coef=2) ## Stage 2 RUV
}

## Select ECPs by fixed percentage from bottom of Stage 1 list 90%-10%
for(i in 1:length(percent)){
    
    x = ceiling(percent[i]*len/100)
    ctl = rownames(mValsSw) %in% rownames(dmps$swan$ruv1)[x:len]
    ecps$swan$percent[[i]] = ruvFit(data=mValsSw, design=design, ctl=ctl, coef=2) ## Stage 2 RUV
    ctl = rownames(mValsSq) %in% rownames(dmps$sqn$ruv1)[x:len]
    ecps$sqn$percent[[i]] = ruvFit(data=mValsSq, design=design, ctl=ctl, coef=2) ## Stage 2 RUV  
}

ROCecps = list(swan=list(pval=vector("list",length(pval)), percent=vector("list",length(percent))),
               sqn=list(pval=vector("list",length(pval)), percent=vector("list",length(percent))))

## Create vectors of p-values suitable for ROC analysis
for(i in 1:length(pval)){
    
    ROCecps$swan$pval[[i]] = ROCprep(structure(ecps$swan$pval[[i]]$p.ebayes, 
                                               names=rownames(ecps$swan$pval[[i]])), truthSet) 
    ROCecps$sqn$pval[[i]] = ROCprep(structure(ecps$sqn$pval[[i]]$p.ebayes, 
                                              names=rownames(ecps$sqn$pval[[i]])), truthSet)
}

for(i in 1:length(percent)){
    
    ROCecps$swan$percent[[i]] = ROCprep(structure(ecps$swan$percent[[i]]$p.ebayes, 
                                                  names=rownames(ecps$swan$percent[[i]])), truthSet)
    ROCecps$sqn$percent[[i]] = ROCprep(structure(ecps$sqn$percent[[i]]$p.ebayes, 
                                                 names=rownames(ecps$sqn$percent[[i]])), truthSet)
}

## Figure: Relationship between selecting ECPs by FDR and fixed percentage
colours = brewer.pal(length(pval)+1,"Spectral")[-6]
pdf("age-emp-ctrl.pdf",width=5,height=5)
plot(pval, sapply(pval, function(x) sum(dmps$swan$ruv1$p.ebayes.BH > x))/len, col=colours, xlim=c(0,1),
     ylim=c(0,1), pch=1,ylab="Proportion of CpGs selected as ECPs", xlab="FDR cut-off")
points(pval, sapply(pval, function(x) sum(dmps$sqn$ruv1$p.ebayes.BH > x))/len, pch=2, col=colours)
sapply(1:length(percent), function(x) abline(h=percent[x]/100,lty=2,col="darkgrey"))
legend("bottomleft",bg="white",legend=paste("FDR >",pval),fill=colours,cex=0.75)
legend("topright",bg="white",legend=c("SWAN","SQN"),pch=1:2)
dev.off()

## Figure: ROC curve of RUV performance for different sets of ECPs
maxP=1000
pdf("age-emp-ctrl-ROC.pdf",width=10,height=10)
par(mfrow=c(2,2))
ROCplot(ROCecps$swan$pval, truthSet, main="", lwd=1.5, legendCex=0.8, xlim=c(0,0.2), colours=colours, 
        ylim=c(0,1), legendPos="bottomright", legend=paste("FDR >",pval), maxP=maxP)
title("A",adj=0, cex.main=3)
title("SWAN")
ROCplot(ROCecps$sqn$pval, truthSet, main="", lwd=1.5, legendCex=0.8, xlim=c(0,0.2), colours=colours, 
        ylim=c(0,1), legendPos="bottomright", legend=paste("FDR >",pval), maxP=maxP)
title("B",adj=0, cex.main=3)
title("SQN")
ROCplot(rev(ROCecps$swan$percent), truthSet, main="", lwd=1.5, legendCex=0.8, xlim=c(0,0.2), colours=colours, 
        ylim=c(0,1), legendPos="bottomright", legend=paste("Bottom ",percent,"%",sep=""), maxP=maxP)
title("C",adj=0, cex.main=3)
title("SWAN")
ROCplot(rev(ROCecps$sqn$percent), truthSet, main="", lwd=1.5, legendCex=0.8, xlim=c(0,0.2), colours=colours, 
        ylim=c(0,1), legendPos="bottomright", legend=paste("Bottom ",percent,"%",sep=""), maxP=maxP)
title("D",adj=0, cex.main=3)
title("SQN")
dev.off()


## Compare performance of methods when factor of interest is correlated with unwanted variation.
## Use Heyn et al. birth vs. centenarian dataset where cell type composition is correlated with age
## Use Cruickshank et al. birth vs. 18yrs data that is adjusted for cell type composition as truth
## Results only used in reponse to reveiwers 
selected = targets$Study == 3 ## Use only study 3 data

mSwCf = mValsSw[,selected]
mSqCf = mValsSq[,selected]
tCf = targets[selected,]

mdsPlot(mSwCf,sampGroups=tCf$Age)

dCf = list(swan=list(),sqn=list())

age = factor(tCf$Age)
design = model.matrix(~age) ## Design matrix

## Limma
dCf$swan$limma = limmaFit(data=mSwCf,design=design,coef=2)
dCf$sqn$limma = limmaFit(data=mSqCf,design=design,coef=2)

## ISVA
dCf$swan$isva = DoISVA(data.m=mSwCf, pheno.v=tCf$Age, cf.m=NULL)
dCf$sqn$isva = DoISVA(data.m=mSqCf, pheno.v=tCf$Age, cf.m=NULL)

## SVA
design0 = model.matrix(~1, data=tCf)
dCf$swan$sva = svaFit(data=mSwCf,design=design,design0=design0,coef=2)
dCf$sqn$sva = svaFit(data=mSqCf,design=design,design0=design0,coef=2)

## RUV (SWAN)
negM = getNegs(rgSet)
negSw = negM[,match(colnames(mSwCf),colnames(negM))]
negSw = rbind(mSwCf,negSw)

ctl = rownames(negSw) %in% rownames(negM)
dCf$swan$ruv1 = ruvFit(data=negSw, design=design, ctl=ctl, coef=2, method="inv")

ctl = rownames(mValsSw[,selected]) %in% rownames(dCf$swan$ruv1)[dCf$swan$ruv1$p.ebayes.BH > 0.2]
dCf$swan$ruv2 = ruvFit(data=mValsSw[,selected], design=design, ctl=ctl, coef=2)

## RUV (SQN)
negSq = negM[,match(colnames(mSqCf),colnames(negM))]
negSq = rbind(mSqCf,negSq)

ctl = rownames(negSq) %in% rownames(negM)
dCf$sqn$ruv1 = ruvFit(data=negSq, design=design, ctl=ctl, coef=2, method="inv")

ctl = rownames(mSqCf) %in% rownames(dCf$sqn$ruv1)[dCf$sqn$ruv1$p.ebayes.BH > 0.2]
dCf$sqn$ruv2 = ruvFit(data=mSqCf, design=design, ctl=ctl, coef=2)

## Create vectors of p-values suitable for ROC analysis
ROClist = list(ROCprep(structure(dCf$swan$limma$P.Value, names=rownames(dCf$swan$limma)), truthSet),
               ROCprep(structure(dCf$sqn$limma$P.Value, names=rownames(dCf$sqn$limma)), truthSet),
               ROCprep(structure(dCf$swan$sva$P.Value, names=rownames(dCf$swan$sva)), truthSet),
               ROCprep(structure(dCf$sqn$sva$P.Value, names=rownames(dCf$sqn$sva)), truthSet),
               ROCprep(dCf$swan$isva$spv, truthSet),
               ROCprep(dCf$sqn$isva$spv, truthSet),
               ROCprep(structure(dCf$swan$ruv2$p.ebayes, names=rownames(dCf$swan$ruv2)), truthSet),
               ROCprep(structure(dCf$sqn$ruv2$p.ebayes, names=rownames(dCf$sqn$ruv2)), truthSet))

## Figure: ROC curves
key = c("Limma","SVA","ISVA","RUV")
colours = brewer.pal(12,"Paired")[c(2,8,10,6)]
maxP=5000
pdf("age-ROC-confounded.pdf",width=10,height=5)
par(mfrow=c(1,2))
ROCplot(ROClist[seq(1,length(ROClist),by=2)], truthSet, main="", lwd=1.5, legendCex=0.8, xlim=c(0,0.2), colours=colours, 
        ylim=c(0,1), legendPos="bottomright", legend=key, maxP=maxP)
abline(v=0.05,lty=2)
abline(v=0.01,lty=3)
title("SWAN")
ROCplot(ROClist[seq(2,length(ROClist),by=2)], truthSet, main="", lwd=1.5, legendCex=0.8, xlim=c(0,0.2), colours=colours, 
        ylim=c(0,1), legendPos="bottomright", legend=key, maxP=maxP)
abline(v=0.05,lty=2)
abline(v=0.01,lty=3)
title("SQN")
dev.off()
