# Supplementary material for: Removing unwanted variation in a differential methylation analysis of Illumina HumanMethylation450 array data
Source: Nucleic Acids Res. 2015 May 18;43(16):e106. doi: 10.1093/nar/gkv526 (PMC4652745; doi:10.1093/nar/gkv526)
Supplement: SUPPLEMENTARY DATA [file supp_gkv526_nar-00167-met-n-2015-File014.zip › nar-00167-met-n-2015-File014.R]

################################################################################
## Original file name: age-explore-cell-type-comp.R
## Estimating and adjusting for cell type composition in different datasets
## Written by: Jovana Maksimovic
## Last modified: 21/01/2015
################################################################################

library(limma)
library(minfi)
library(IlluminaHumanMethylation450kanno.ilmn12.hg19)
library(sva)
library(ruv)
library(ROCR)
library(RColorBrewer)
library(matrixStats)
library(FlowSorted.Blood.450k)
source("utils.R")
set.seed(100)

## Load Illumina 450k annotation data
ann.450k = getAnnotation(IlluminaHumanMethylation450kanno.ilmn12.hg19)

## DATASET 1
## Heyn et al. birth vs. 100 years data
hhCT.targets = read.450k.sheet(base="/mnt/storage/shared/public_data/ageing450k/Heyn")
hhCT.targets = hhCT.targets[hhCT.targets$Sample_Group != "WGBS",]

## Load the raw data
hhCT.rgset = read.450k.exp(base="/mnt/storage/shared/public_data/ageing450k/Heyn", targets=hhCT.targets)
hhCT.targets$File.Name = sapply(hhCT.targets$Basename,function(x) strsplit(x,"/")[[1]][9])

hhCT.detp = detectionP(hhCT.rgset) ## Get detection p-values

## Plots mean detection p-values to identify any bad samples
barplot(apply(hhCT.detp,2,mean),col=as.numeric(factor(hhCT.targets$Sample_Group)),las=2,
        names.arg=hhCT.targets$Sample_Name)
abline(h=0.01,col="red")

## Pre-process with SWAN
hhCT.mset.sw = preprocessSWAN(hhCT.rgset, mSet = hhCT.mset)

## Remove poor probes
keep.probes = rowSums(hhCT.detp < 0.01) == ncol(hhCT.mset.sw) 
hhCT.mset.sw.flt = hhCT.mset.sw[keep.probes,]

## Remove probes with SNP at CpG or SBE site
hhCT.gmset.sw.flt = mapToGenome(hhCT.mset.sw.flt)
hhCT.gmset.sw.flt = dropLociWithSnps(hhCT.gmset.sw.flt, snps = c("CpG", "SBE"))

## Remove cross reactive proves
xreact = read.csv(file="48639-non-specific-probes-Illumina450k.csv", stringsAsFactors=FALSE)
no.xreact = !(featureNames(hhCT.gmset.sw.flt) %in% xreact$TargetID) 
hhCT.gmset.sw.flt = hhCT.gmset.sw.flt[no.xreact,] 

## Remove probes on sex chromosomes
autosomes = !(featureNames(hhCT.gmset.sw.flt) %in% ann.450k$Name[ann.450k$chr %in% c("chrX","chrY")])
hhCT.gmset.sw.flt = hhCT.gmset.sw.flt[autosomes,]

hhCT.b = getBeta(hhCT.gmset.sw.flt) ## Get beta values
hhCT.m = getM(hhCT.gmset.sw.flt) ## Get M-values

## DATASET 2
## Cruickshank et al. birth versus. 18 years data
mcCT.targets = read.450k.sheet("/mnt/storage/jovanam/research/RUV/pre-submission/DATA/MarkCruickshank", 
                             pattern = "sample_data.csv$")
colnames(mcCT.targets)[4] <- "Sample"
colnames(mcCT.targets)[16] <- "Sample_Group"

## Load raw data
mcCT.rgset = read.450k.exp(targets=mcCT.targets)
mcCT.detp = detectionP(mcCT.rgset)

## Plot mean detection p-values to identify poor samples
barplot(apply(mcCT.detp,2,mean),las=2,names.arg="",main="mean detection p-values",
        col=as.numeric(factor(mcCT.targets$Age)))
abline(h=0.01,col="red")

## Remove poor quality samples
keep.samples = apply(mcCT.detp,2,mean) < 0.01
mcCT.targets = mcCT.targets[keep.samples,]
mcCT.detp = mcCT.detp[,keep.samples]
mcCT.mset.raw = mcCT.mset.raw[,keep.samples]

## Pre-process with SWAN
mcCT.mset.sw = preprocessSWAN(mcCT.rgset, mSet = mcCT.mset.raw)

## Remove poor performing probes
keep.probes = rowSums(mcCT.detp < 0.01) == ncol(mcCT.mset.sw) 
mcCT.mset.fl = mcCT.mset.sw[keep.probes,]

## Remove probes with SNPs at CpG or SBE sites
mcCT.gmset = mapToGenome(mcCT.mset.fl)
mcCT.gmset.fl = dropLociWithSnps(mcCT.gmset, snps = c("CpG", "SBE"))

## Remove sex chromosome probes
autosomes = !(featureNames(mcCT.gmset.fl) %in% ann.450k$Name[ann.450k$chr %in% c("chrX","chrY")])
mcCT.gmset.fl = mcCT.gmset.fl[autosomes,]

## Remove cross reactive probes
xreact = read.csv(file="48639-non-specific-probes-Illumina450k.csv", stringsAsFactors=FALSE)
no.xreact = !(featureNames(mcCT.gmset.fl) %in% xreact$TargetID) 
mcCT.gmset.fl = mcCT.gmset.fl[no.xreact,] 

mcCT.b = getBeta(mcCT.gmset.fl)  ## Get beta values
mcCT.m = getM(mcCT.gmset.fl) ## Get M-values

## Use only probes that are in BOTH DATASET 1 and DATASET 2
inBoth = intersect(rownames(mcCT.m),rownames(hhCT.m))

## Get probes that discriminate between blood cell types
mSetBlood = preprocessRaw(FlowSorted.Blood.450k)
p = getCellTypeProbes(mSet=mSetBlood[featureNames(mSetBlood) %in% inBoth,], numProbes = 50,
                      cellTypes = c("CD8T", "CD4T", "NK", "Bcell", "Mono", "Gran"))

## Identify age association for blood cell type probes in DATASET 2
age = factor(mcCT.targets$Age)
design = model.matrix(~age)
fit = lmFit(mcCT.m[rownames(mcCT.m) %in% row.names(p),],design)
mcCT.fit2 = eBayes(fit)
mcCT.top = topTable(mcCT.fit2, num=Inf, coef=2)

## Identify age associations for blood cell type probes in DATASET 1
age = factor(hhCT.targets$Sample_Group)
design = model.matrix(~age)
fit = lmFit(hhCT.m[rownames(hhCT.m) %in% row.names(p),],design)
hhCT.fit2 = eBayes(fit)
hhCT.top = topTable(hhCT.fit2, num=Inf, coef=2)

## Estimate cell type proportions for DATASET 1
pData(mcCT.rgset)$Slide = as.numeric(pData(mcCT.rgset)$Slide)
mcCT.cell.counts = estimateCellCounts(mcCT.rgset[,sampleNames(mcCT.rgset) %in% colnames(mcCT.m)])

## Estimate cell type proportions for DATASET 2
pData(hhCT.rgset)$Slide = as.numeric(pData(hhCT.rgset)$Slide)
hhCT.cell.counts = estimateCellCounts(hhCT.rgset[,sampleNames(hhCT.rgset) %in% colnames(hhCT.m)])

## Figure: Heatmap of 600 probes that discriminate between blood cell types
pDat = pData(mSetBlood)
pDat = pDat[match(colnames(p),pDat$Sample_Name),]
pdf("blood-cell-subtype-probes.pdf")
heatmap.2(p, trace="none", labRow="", labCol = pDat$CellType, col=rev(brewer.pal(11,"Spectral")))
dev.off()

## Figure: Cell type proportions etc. for the different datasets
pdf("age-truth-cell-type-comp.pdf", width=10,height=15)
col = brewer.pal(3,"Set1")[1:2]
par(mfrow=c(3,2))
## Estimated Cell Type Proportions (Dried Blood Spots)
a = mcCT.cell.counts[mcCT.targets$Age[apply(mcCT.detp,2,mean) < 0.01] == "B",]
b = mcCT.cell.counts[mcCT.targets$Age[apply(mcCT.detp,2,mean) < 0.01] == "18",]
boxplot(a, at = 0:5*3 + 1, xlim = c(0, 18), ylim = range(a, b), xaxt = "n", col=col[2],
        main="",ylab="Cell type proportion")
boxplot(b, at = 0:5*3 + 2, xaxt = "n", add = TRUE, col=col[1])
axis(1, at = 0:5*3 + 1.5, labels = colnames(a), tick = TRUE)
legend("topleft",legend=c("Birth","18 years"),fill=c(col[2],col[1]))
title("A",adj=0, cex.main=3)

## Estimated Cell Type Proportions (whole blood)
a = hhCT.cell.counts[hhCT.targets$Sample_Group[apply(hhCT.detp,2,mean) < 0.01] == "NewBorns",]
b = hhCT.cell.counts[hhCT.targets$Sample_Group[apply(hhCT.detp,2,mean) < 0.01] == "OLD",]
boxplot(a, at = 0:5*3 + 1, xlim = c(0, 18), ylim = range(a, b), xaxt = "n", col=col[2],
        main="",ylab="Cell type proportion")
boxplot(b, at = 0:5*3 + 2, xaxt = "n", add = TRUE, col=col[1])
axis(1, at = 0:5*3 + 1.5, labels = colnames(a), tick = TRUE)
legend("topleft",legend=c("Birth","100 years"),fill=c(col[2],col[1]))
title("B",adj=0, cex.main=3)

## Distribution of blood cell type probes by age (Cruickshank et al.)
plot(density(rowMeans(mcCT.m[rownames(mcCT.m) %in% row.names(p), mcCT.targets$Age == "B"])),
     col=col[2],ylim=c(0,0.2), main="",lwd=2)
lines(density(rowMeans(mcCT.m[rownames(mcCT.m) %in% row.names(p), mcCT.targets$Age == "18"])),col=col[1],lwd=2)
legend("topleft",col=c(col[2],col[1]),legend=c("Birth","18 years"),lty=1,lwd=2)
ks.pval = ks.test(x=rowMeans(mcCT.m[rownames(mcCT.m) %in% row.names(p), mcCT.targets$Age == "B"]),
                  y=rowMeans(mcCT.m[rownames(mcCT.m) %in% row.names(p), mcCT.targets$Age == "18"]))$p.value
text(-3,0.19,labels=paste("K-S Test p-value = ", round(ks.pval,2), sep=""),pos=4,offset=0)
title("C",adj=0, cex.main=3)

## Distribution of blood cell type probes by age (Heyn et al.)
cellTypes = c("CD8", "CD4", "CD19", "CD14", "CD56", "Gran")
cellTypeNames = c("CD8T","CD4T","Bcell","Mono","NK","Gran")
cellCols = rev(brewer.pal(length(cellTypes),"Dark2"))
plot(density(rowMeans(hhCT.m[rownames(hhCT.m) %in% row.names(p), hhCT.targets$Sample_Group == "NewBorns"])),
     col=col[2], main="", lwd=2)
lines(density(rowMeans(hhCT.m[rownames(hhCT.m) %in% row.names(p), hhCT.targets$Sample_Group == "OLD"])),
      col=col[1], lwd=2)
lwd = ifelse(cellTypes == "Gran", 2, 1)
sapply(1:length(cellTypes), function(x) 
    lines(density(rowMeans(logit2(p[,grepl(cellTypes[x],colnames(p))]))), 
          col=cellCols[x], lwd=lwd[x], lty=2))
legend("topleft",col=c(col[2],col[1], cellCols),legend=c("Birth","100 years",cellTypeNames),
       lty=c(1,1,rep(2,length(cellTypes))), lwd=c(2,2,lwd))
ks.pval = ks.test(x=hhCT.m[rownames(hhCT.m) %in% row.names(p), hhCT.targets$Sample_Group == "NewBorns"],
        y=hhCT.m[rownames(hhCT.m) %in% row.names(p), hhCT.targets$Sample_Group == "OLD"])$p.value
text(-3,0.19,labels=paste("K-S Test p-value ", format.pval(ks.pval),2, sep=""),pos=4,offset=0)
title("D",adj=0, cex.main=3)

## Distribution of adj. p-values for association of blood cell sub type probes with age
boxplot(list(mcCT.top$adj.P.Val, hhCT.top$adj.P.Val), 
        names=c("Cruickshank et al.","Heyn et al."), ylab="adj.P.Val")                                                                         
title("E",adj=0, cex.main=3)

frame()
dev.off()
