# Supplementary material for: Removing unwanted variation in a differential methylation analysis of Illumina HumanMethylation450 array data
Source: Nucleic Acids Res. 2015 May 18;43(16):e106. doi: 10.1093/nar/gkv526 (PMC4652745; doi:10.1093/nar/gkv526)
Supplement: SUPPLEMENTARY DATA [file supp_gkv526_nar-00167-met-n-2015-File015.zip › nar-00167-met-n-2015-File015.R]

################################################################################
## Original file name: analysis_LUAD.R
## Comparison of DM analysis methods on 450k LUAD data with methyl-seq truth
## Written by: Jovana Maksimovic
## Last modified: 21/01/2015
################################################################################

library(limma)
library(DSS)
library(bsseq)
library(minfi)
library(IlluminaHumanMethylation450kanno.ilmn12.hg19)
library(sva)
library(ruv)
library(ROCR)
library(isva)
library(missMethyl)
library(RColorBrewer)
source("~/jovanam/research/RUV-methylation/utils.R")

#### METHYL-SEQ
## Read in targets file for methyl-seq data
seqTargets = read.csv(file="LungData.csv",stringsAsFactors=FALSE,header=TRUE)
## Construct files names for methyl-seq results using the targets data
cov.files = paste(seqTargets$Run, "_R1.fastq.gz_bismark_bt2_pe.deduplicated.CpG_report.covered.txt",sep="")
## Read in methyl-seq data
dat = lapply(cov.files, function(x) read.table(file=x, sep="\t", header=FALSE, stringsAsFactors=FALSE, 
                                               col.names=c("chr","pos","strand","cov","meth")))

## Get CpGs that are covered in ALL methyl-seq samples
seqInt = merge(dat[[1]][,c("chr","pos","strand")], dat[[2]][,c("chr","pos","strand")], by=c("chr","pos","strand"))
for(i in 3:length(dat)){
    seqInt = merge(seqInt, dat[[i]][,c("chr","pos","strand")], by=c("chr","pos","strand"))
}

## Array provides position of C on positive strand, adjust for reads that come from negative strand
seqInt$pos.adj = ifelse(seqInt$strand == "+", seqInt$pos, seqInt$pos - 1) 
seqInt = seqInt[!duplicated(seqInt[,c("chr","pos.adj")]),]


#### 450k ARRAY
## Get 450k array annotation data
arrayAll = data.frame(getAnnotation(IlluminaHumanMethylation450kanno.ilmn12.hg19))
## Read in targets file for LUAD (lung adenocarcinoma) 450k data
targets <-read.delim("/mnt/storage/shared/public_data/lungTCGA450k/LungTargets.txt")
targets$Chip = strsplit2(targets$Basename, "_")[,1]
## Get all LUAD tumor samples that are on the same chips as the normal samples
targets = rbind(targets[targets$group == "Primary solid Tumor" & 
                            targets$Chip %in% targets$Chip[targets$group == "Solid Tissue Normal"],],
                targets[targets$group == "Solid Tissue Normal",])
base = "/mnt/storage/shared/public_data/lungTCGA450k/DNA_Methylation/JHU_USC__HumanMethylation450/Level_1/"
targets$Basename = paste(base, targets$Basename, sep="")
extra = read.csv("uuidBrowser.csv",stringsAsFactors=FALSE)
extra$Barcode = substring(extra$FullBarcode,1,20)

## Read LUAD data subset into R
rgSet = read.450k.exp(targets = targets)
detP = detectionP(rgSet)

## Visualise mean detection p-values for each sample, identify poor quality samples
barplot(apply(detP,2,mean), main="mean detection p-values", col=as.numeric(factor(targets$group)), xaxt="none")
abline(h=0.01,col="red")

## Remove any poor quality samples and normalise; SWAN and FUNNORM
set.seed(100)
mSetSw = preprocessSWAN(rgSet[,apply(detP,2,mean) < 0.01])
gmSetFn = preprocessFunnorm(rgSet[,apply(detP,2,mean) < 0.01])
gmSetFn = gmSetFn[match(featureNames(mSetSw),featureNames(gmSetFn)),]

## Remove any poor quality samples from related objects
targets = targets[apply(detP,2,mean) < 0.01,]
detP = detP[,apply(detP,2,mean) < 0.01]
extra = extra[match(targets$Barcode,extra$Barcode),]

## Filter out poor quality probes
keepProbes = rowSums(detP < 0.01) == ncol(detP) 
mSetSwFlt = mSetSw[keepProbes,]
gmSetFnFlt = gmSetFn[keepProbes,]
gmSetFnFlt = gmSetFnFlt[match(featureNames(mSetSwFlt),featureNames(gmSetFnFlt)),]

## Remove loci with SNPs at either CpG or Single Base Extension (SBE) site
gmSetSwFlt = mapToGenome(mSetSwFlt)
gmSetSwFlt = dropLociWithSnps(gmSetSwFlt, snps = c("CpG", "SBE"))
gmSetFnFlt = dropLociWithSnps(gmSetFnFlt, snps = c("CpG", "SBE"))
gmSetFnFlt = gmSetFnFlt[match(featureNames(gmSetSwFlt),featureNames(gmSetFnFlt)),]

## Remove cross-reactive probes
Xreact = read.csv(file="~/jovanam/research/RUV-methylation/48639-non-specific-probes-Illumina450k.csv", 
                  stringsAsFactors=FALSE)
noXreact = !(featureNames(gmSetSwFlt) %in% Xreact$TargetID) 
gmSetSwFlt = gmSetSwFlt[noXreact,] 
noXreact = !(featureNames(gmSetFnFlt) %in% Xreact$TargetID) 
gmSetFnFlt = gmSetFnFlt[noXreact,] 

## Remove sex chromosome probes
autosomes = !(featureNames(gmSetSwFlt) %in% arrayAll$Name[arrayAll$chr %in% c("chrX","chrY")])
gmSetSwFlt = gmSetSwFlt[autosomes,]
autosomes = !(featureNames(gmSetFnFlt) %in% arrayAll$Name[arrayAll$chr %in% c("chrX","chrY")])
gmSetFnFlt = gmSetFnFlt[autosomes,]


## Combining METHYL-SEQ and 450k data
## Extract array data for 450k probes that passed QC
arraySub = arrayAll[arrayAll$Name %in% featureNames(gmSetSwFlt), c("chr","pos","Name")]

## Identify CpGs that are covered by BOTH 450k AND methyl-seq data
arrayInt = merge(seqInt[,c("chr","pos","pos.adj")], arraySub, by.x=c("chr","pos.adj"), by.y=c("chr","pos"))

## Get M-values
mValsSw = getM(gmSetSwFlt[featureNames(gmSetSwFlt) %in% arrayInt$Name,])
mValsFn = getM(gmSetFnFlt[featureNames(gmSetFnFlt) %in% arrayInt$Name,])
mValsFn = apply(mValsFn,2,function(x) ifelse(x == -Inf, min(x[x != -Inf]), x))
mValsFn = apply(mValsFn,2,function(x) ifelse(x == Inf, max(x[x != Inf]), x))

## Get methyl-seq CpGs for each sample that are on 450k array
dat.int = vector("list", length(dat))
for(i in 1:length(dat)){
    dat.int[[i]] = merge(arrayInt[,c("chr","pos","pos.adj","Name")], dat[[i]][,c("chr","pos","cov","meth")], 
                         by=c("chr","pos"))
}

## Create matrix for number of methylated reads at each CpG in each sample
meth = matrix(data = NA_integer_, nrow = nrow(dat.int[[1]]), ncol = length(dat.int),
                 dimnames = list(dat.int[[1]]$Name, seqTargets$ID))
## Create matrix for total coverage at each CpG for each sample
cov = matrix(data = NA_integer_, nrow = nrow(dat.int[[1]]), ncol = length(dat.int),
                 dimnames = list(dat.int[[1]]$Name, seqTargets$ID))

for(i in 1:length(dat.int)){
    
    meth[,i] = dat.int[[i]]$meth
    cov[,i] = dat.int[[i]]$cov
}

## Create matrix of beta values from methyl-seq data
betas = meth/cov

## Merge 450k and methyl-seq data (beta values) 
mergedSw = merge(getBeta(gmSetSwFlt[featureNames(gmSetSwFlt) %in% arrayInt$Name,]), betas, by="row.names")
rownames(mergedSw) = mergedSw$Row.names
mergedSw = as.matrix(mergedSw[,-1])

mergedFn = merge(getBeta(gmSetFnFlt[featureNames(gmSetFnFlt) %in% arrayInt$Name,]), betas, by="row.names")
rownames(mergedSw) = mergedFn$Row.names
mergedFn = as.matrix(mergedFn[,-1])

groups = c(as.character(targets$group),seqTargets$Tissue) ## Cancer/normal groups for 450k + methyl-seq data

## Subtract medians for generating RLE plots
medSw = apply(mValsSw, 1, median)
YSw = mValsSw - medSw
medFn = apply(mValsFn, 1, median)
YFn = mValsFn - medFn
ord=order(targets$File.Name) ## Order by chip

## Figure: RLE and MDS plots for 450k and methyl-seq data
pdf("LUAD-dataset-preprocess.pdf", height = 15, width=12)
par(mfrow=c(3,2))
cols = brewer.pal(3,"Dark2")[1:2]
boxplot(YSw[,ord],outline=FALSE,ylim=c(-1.5,1.5), ylab="Relative Log Methylation Value",
        col=cols[factor(targets$group[ord])],xaxt="none")
legend("bottomright",bg="white",fill=cols,legend=c("Tumour", "Normal"))
title("A",adj=0, cex.main=3)
title("SWAN")
title(xlab="Samples",cex=2, line=1)

boxplot(YFn[,ord],outline=FALSE,ylim=c(-1.5,1.5), ylab="Relative Log Methylation Value",
        col=cols[factor(targets$group[ord])],xaxt="none")
legend("bottomright",bg="white",fill=cols,legend=c("Tumour", "Normal"))
title("B",adj=0, cex.main=3)
title("FNORM")
title(xlab="Samples",cex=2, line=1)

cols = c(brewer.pal(11,"Spectral")[-6],brewer.pal(11,"PRGn")[1:4])
boxplot(YSw[,ord],outline=FALSE,ylim=c(-1.5,1.5), ylab="Relative Log Methylation Value",
        col=cols[factor(targets$Chip[ord])],xaxt="none")
legend("bottomright",bg="white",fill=cols,legend=levels(factor(targets$Chip[ord])),cex=0.6)
title("C",adj=0, cex.main=3)
title("SWAN")
title(xlab="Samples",cex=2, line=1)

boxplot(YFn[,ord],outline=FALSE,ylim=c(-1.5,1.5), ylab="Relative Log Methylation Value",
        col=cols[factor(targets$Chip[ord])],xaxt="none")
legend("bottomright",bg="white",fill=cols,legend=levels(factor(targets$Chip[ord])),cex=0.6)
title("D",adj=0, cex.main=3)
title("FNORM")
title(xlab="Samples",cex=2, line=1)

cols = brewer.pal(3,"Dark2")[1:2]
plotMDS(mergedSw, top=1000, col=cols[ifelse(groups %in% c("Primary solid Tumor", "lung adenocarcinoma"), 1, 2)],
        pch=ifelse(groups %in% c("Primary solid Tumor", "Solid Tissue Normal"), 1, 4), gene.selection="common")
legend("topleft", text.col=cols, legend=c("Tumor","Normal"))
legend("topright", pch=c(1,4), legend=c("450k","Methyl-seq"))
title("E",adj=0, cex.main=3)
title("SWAN")

plotMDS(mergedFn, top=1000, col=cols[ifelse(groups %in% c("Primary solid Tumor", "lung adenocarcinoma"), 1, 2)],
        pch=ifelse(groups %in% c("Primary solid Tumor", "Solid Tissue Normal"), 1, 4), gene.selection="common")
legend("topleft", text.col=cols, legend=c("Tumor","Normal"))
legend("bottomleft", pch=c(1,4), legend=c("450k","Methyl-seq"))
title("F",adj=0, cex.main=3)
title("FNORM")
dev.off()

## Figure: MDS plots of Illumina negative controls for 450k data
negM = getNegs(rgSet[,match(colnames(mValsSw),sampleNames(rgSet))])
pdf("LUAD-mds-UV.pdf",height=15,width=10)
par(mfrow=c(3,2))
cols = c(brewer.pal(11,"Spectral")[-6],brewer.pal(11,"PRGn")[1:4])
chips = factor(targets$Chip)
pch=c(1,4)
plotMDS(mValsSw,top=1000,col=cols[chips], gene.selection="common", pch=pch[factor(targets$group)])
legend("bottomleft",legend=levels(chips),col=levels(factor(cols[chips])),pch=pch,title="Chip",cex=0.75)
title("SWAN")
title("A",adj=0, cex.main=3)

cols = c(brewer.pal(11,"Spectral")[-6],brewer.pal(11,"PRGn")[1:4])
chips = factor(targets$Chip)
pch=c(1,4)
plotMDS(mValsFn,top=1000,col=cols[chips], gene.selection="common", pch=pch[factor(targets$group)])
legend("bottomleft",legend=levels(chips),col=levels(factor(cols[chips])),pch=pch,title="Chip",cex=0.75)
title("FNORM")
title("B",adj=0, cex.main=3)

cols = brewer.pal(8,"Accent")[5:8]
plates = factor(extra$Plate.Id)
plotMDS(mValsSw,top=1000,col=cols[plates], gene.selection="common", pch=pch[factor(targets$group)])
legend("bottomleft",legend=levels(plates),col=levels(factor(cols[plates])),pch=pch,title="Plate",cex=0.75)
title("SWAN")
title("C",adj=0, cex.main=3)

cols = brewer.pal(8,"Accent")[5:8]
plates = factor(extra$Plate.Id)
plotMDS(mValsFn,top=1000,col=cols[plates], gene.selection="common", pch=pch[factor(targets$group)])
legend("bottomleft",legend=levels(plates),col=levels(factor(cols[plates])),pch=pch,title="Plate",cex=0.75)
title("FNORM")
title("D",adj=0, cex.main=3)

cols = c(brewer.pal(11,"Spectral")[-6],brewer.pal(11,"PRGn")[1:4])
chips = factor(targets$Chip)
pch=c(1,4)
plotMDS(negM,top=500,col=cols[chips], gene.selection="common", pch=pch[factor(targets$group)])
legend("bottomleft",legend=levels(chips),col=levels(factor(cols[chips])),pch=pch,title="Chip",cex=0.75)
title("INCs")
title("E",adj=0, cex.main=3)

cols = brewer.pal(8,"Accent")[5:8]
plates = factor(extra$Plate.Id)
plotMDS(negM,top=500,col=cols[plates], gene.selection="common", pch=pch[factor(targets$group)])
legend("bottomleft",legend=levels(plates),col=levels(factor(cols[plates])),pch=pch,title="Plate",cex=0.75)
title("INCs")
title("F",adj=0, cex.main=3)
dev.off()

## CREATE TRUTH SET USING METHYL-SEQ DATA
## Differential methylation analysis of methyl-seq data using DSS
## Create list suitable for DSS differential methylation analysis
dat.keep = vector("list", length(dat.int))
for(i in 1:length(dat.int)){
    sample = dat.int[[i]][, c("chr","pos","cov","meth")]
    colnames(sample) = c("chr","pos","N","X")
    rownames(sample) = dat.int[[i]]$Name
    sample$chr = factor(sample$chr)
    dat.keep[[i]] = sample
}

## Create BSseq data objects
cancer <- makeBSseqData(dat.keep[seqTargets$Tissue == "lung adenocarcinoma"], 
                        paste(seqTargets$ID[seqTargets$Tissue == "lung adenocarcinoma"],"CAN",sep="."))
normal <- makeBSseqData(dat.keep[seqTargets$Tissue == "adjacent nomal lung tissue"], 
                        paste(seqTargets$ID[seqTargets$Tissue == "adjacent nomal lung tissue"],
                              "NORM",sep="."))
dmls <- callDML(cancer, normal) ## Identify DM CpGs
## Associate chr prositions with 450k probe IDs
posToID = data.frame(ID=rownames(dat.keep[[1]]), chr=dat.keep[[1]]$chr, pos=dat.keep[[1]]$pos)
dmls = merge(posToID,dmls,by=c("chr","pos"))
dmls = dmls[order(dmls$fdr),]

## Create the truth Set
truthSet = ifelse(dmls$fdr < 0.05, 1, ifelse(dmls$fdr > 0.9, 0, 2))
names(truthSet) = dmls$ID
truthSet = truthSet[truthSet != 2]

## Figure: heatmap of "truly" DM methyl-seq CpGs
pdf("LUAD-TPs-heatmap.pdf",pointsize=8)
par(oma=c(6,2,2,0)+0.1)
heatmap.2(betas[rownames(betas) %in% names(truthSet[truthSet ==1]),], trace="none", labRow="", 
          labCol = paste(ifelse(seqTargets$Tissue == "lung adenocarcinoma", "Tumour", "Normal"),
                         colnames(betas),sep="."), col=rev(brewer.pal(11,"Spectral")))
dev.off()

## Figure: density plots of mean difference in beta values for DM CpGs
pdf("LUAD-truth-dbeta-densities.pdf",width=14)
par(mfrow=c(1,2))
plot(density(abs(dmls$diff[dmls$fdr < 0.05])), 
     main="True pos. abs. mean delta beta: methyl-seq cancer vs. normal True Pos.")
plot(density(abs(dmls$diff[dmls$fdr > 0.9])), 
     main="True neg. mean delta beta: methyl-seq cancer vs. normal")
dev.off()


## COMPARE METHODS ON 450k DATA
## Differential methylation analysis of 450k array data
## get 450k array CpGs that overlap with methyl-seq data
mValsSwSub = mValsSw[rownames(mValsSw) %in% names(truthSet),]
mValsFnSub = mValsFn[rownames(mValsFn) %in% names(truthSet),]

dmps = list(swan=list(),fnorm=list())

status = factor(targets$group)
design = model.matrix(~status) ## Design matrix for cancer vs. normal

## Limma
dmps$swan$limma = limmaFit(data=mValsSwSub,design=design,coef=2)
dmps$fnorm$limma = limmaFit(data=mValsFnSub,design=design,coef=2)

## ISVA
dmps$swan$isva = DoISVA(data.m=mValsSwSub, pheno.v=targets$group, cf.m=NULL)
dmps$fnorm$isva = DoISVA(data.m=mValsFnSub, pheno.v=targets$group, cf.m=NULL)

## SVA
design0 = model.matrix(~1, data=targets)
dmps$swan$sva = svaFit(data=mValsSwSub,design=design,design0=design0,coef=2)
dmps$fnorm$sva = svaFit(data=mValsFnSub,design=design,design0=design0,coef=2)

## RUV (SWAN)
negM = getNegs(rgSet[,match(colnames(mValsSwSub),sampNames(rgSet))]) ## Get negative control probes
negSw = rbind(mValsSwSub,negM) ## Add negative control probe data to CpG probe data

ctl = rownames(negSw) %in% rownames(negM) ## "Mark" negative control probes
dmps$swan$ruv1 = ruvFit(data=negSw, design=design, ctl=ctl, coef=2, method="inv") ## Stage 1 RUV

## "Mark" ECPs, bottom 50% of list from Stage 1
ctl = rownames(mValsSwSub) %in% rownames(dmps$swan$ruv1)[ceiling(nrow(dmps$swan$ruv1)*0.5):nrow(dmps$swan$ruv1)]
dmps$swan$ruv2 = ruvFit(data=mValsSwSub, design=design, ctl=ctl, coef=2) ## Stage 2 RUV

## RUV (FNORM)
negFn = negM[,match(colnames(mValsFnSub),colnames(negM))]
negFn = rbind(mValsFnSub,negFn)

ctl = rownames(negFn) %in% rownames(negM)
dmps$fnorm$ruv1 = ruvFit(data=negFn, design=design, ctl=ctl, coef=2, method="inv")

ctl = rownames(mValsFnSub) %in% rownames(dmps$fnorm$ruv1)[ceiling(nrow(dmps$fnorm$ruv1)*0.5):nrow(dmps$fnorm$ruv1)]
dmps$fnorm$ruv2 = ruvFit(data=mValsFnSub, design=design, ctl=ctl, coef=2)

## Figure: P-value histograms
p.values = list(dmps$swan$limma$P.Value,dmps$fnorm$limma$P.Value,dmps$swan$sva$P.Value,dmps$fnorm$sva$P.Value,
                dmps$swan$isva$spv,dmps$fnorm$isva$spv,dmps$swan$ruv2$p.ebayes,dmps$fnorm$ruv2$p.ebayes)
fig = c("A","B","C","D","E","F","G","H")
key = c("Limma","SVA", "ISVA", "RUVm")
pprocess = c("(SWAN)","(FNORM)")
title = paste(rep(key,each=length(pprocess)),rep(pprocess,length(key)))
pdf("LUAD-pvalue-hist.pdf",width=10,height=20)
par(mfrow=c(4,2))
ymax = 100000
sapply(1:length(p.values), function(x){
    hist(p.values[[x]],main="",ylim=c(0,ymax),xlab="P-value")
    title(fig[x],adj=0,cex.main=3)
    title(title[x])
})
dev.off()

## Create vectors of p-values suitable for ROC analysis
ROClist = list(ROCprep(structure(dmps$swan$limma$P.Value, names=rownames(dmps$swan$limma)), truthSet),
               ROCprep(structure(dmps$fnorm$limma$P.Value, names=rownames(dmps$fnorm$limma)), truthSet),
               ROCprep(structure(dmps$swan$sva$P.Value, names=rownames(dmps$swan$sva)), truthSet),
               ROCprep(structure(dmps$fnorm$sva$P.Value, names=rownames(dmps$fnorm$sva)), truthSet),
               ROCprep(dmps$swan$isva$spv, truthSet),
               ROCprep(dmps$fnorm$isva$spv, truthSet),
               ROCprep(structure(dmps$swan$ruv2$p.ebayes, names=rownames(dmps$swan$ruv2)), truthSet),
               ROCprep(structure(dmps$fnorm$ruv2$p.ebayes, names=rownames(dmps$fnorm$ruv2)), truthSet))

## Figure: ROC curve comparing performance of methods on LUAD data
key = c("Limma","SVA", "ISVA", "RUVm")
colours = brewer.pal(12,"Paired")[c(2,8,10,6)]
maxP=2000
pdf("LUAD-ROC.pdf",width=10,height=5)
par(mfrow=c(1,2))
ROCplot(ROClist[seq(1,length(ROClist),by=2)], truthSet, main="", lwd=1.5, legendCex=0.8, xlim=c(0,0.2), colours=colours,
        ylim=c(0,1), legendPos="bottomright", legend=key, maxP=maxP)
title("A",adj=0,cex.main=3)
title("SWAN")
ROCplot(ROClist[seq(2,length(ROClist),by=2)], truthSet, main="", lwd=1.5, legendCex=0.8, xlim=c(0,0.2), colours=colours,
        ylim=c(0,1), legendPos="bottomright", legend=key, maxP=maxP)
title("B",adj=0,cex.main=3)
title("FNORM")
dev.off()

## Figure: ROC comparing effect of pre-processing on different methods 
fig=c("A","B","C","D")
pprocess = c("SWAN","SQN")
num=seq(1,length(ROClist),by=2)
key = c("Limma","SVA","ISVA","RUVm")
colours = brewer.pal(12,"Paired")[c(2,8,10,6)]
pdf("LUAD-ROC-by-method.pdf",width=10,height=10)
par(mfrow=c(2,2))
sapply(1:length(num), function(x){
    ROCplot(ROClist[num[x]:(num[x]+1)], truthSet, main="", lwd=1.5, legendCex=0.8, xlim=c(0,0.2), 
            colours=rep(colours[x],2), ylim=c(0,1), legendPos="bottomright", legend=pprocess, 
            maxP=maxP, lty=1:2)
    title(fig[x], adj=0, cex.main=3)
    title(key[x])    
    abline(v=0.01, lty=3)
    abline(v=0.05, lty=2)    
})
dev.off()

## Examine effect of ECP choice on performance of RUV
percent = seq(90, 10, by=-10)
pval = seq(0.1, 0.9, by=0.1)
len = nrow(dmps$swan$ruv1)

ecps = list(swan=list(pval=vector("list",length(pval)), percent=vector("list",length(percent))),
            fnorm=list(pval=vector("list",length(pval)), percent=vector("list",length(percent))))

status = factor(targets$group)
design = model.matrix(~status) ## Design matrix

## Select ECPs based on FDR cut offs from Stage 1 RUV 0.1-0.9
for(i in 1:length(pval)){
    
    ctl = rownames(mValsSwSub) %in% rownames(dmps$swan$ruv1)[dmps$swan$ruv1$p.ebayes.BH > pval[i]]
    ecps$swan$pval[[i]] = ruvFit(data=mValsSwSub, design=design, ctl=ctl, coef=2) ## Stage 2 RUV 
    ctl = rownames(mValsFnSub) %in% rownames(dmps$fnorm$ruv1)[dmps$fnorm$ruv1$p.ebayes.BH > pval[i]]
    ecps$fnorm$pval[[i]] = ruvFit(data=mValsFnSub, design=design, ctl=ctl, coef=2) ## Stage 2 RUV
}

## Select ECPs based on fixed percentage from bottom of Stage 1 RUV list 90%-10%
for(i in 1:length(percent)){
    
    x = ceiling(percent[i]*len/100)
    ctl = rownames(mValsSwSub) %in% rownames(dmps$swan$ruv1)[x:len]
    ecps$swan$percent[[i]] = ruvFit(data=mValsSwSub, design=design, ctl=ctl, coef=2) ## Stage 2 RUV
    ctl = rownames(mValsFnSub) %in% rownames(dmps$fnorm$ruv1)[x:len]
    ecps$fnorm$percent[[i]] = ruvFit(data=mValsFnSub, design=design, ctl=ctl, coef=2) ## Stage 2 RUV 
}

## Create vectors of p-values suitable for ROC analysis
ROCecps = list(swan=list(pval=vector("list",length(pval)), percent=vector("list",length(percent))),
               fnorm=list(pval=vector("list",length(pval)), percent=vector("list",length(percent))))

for(i in 1:length(pval)){
    
    ROCecps$swan$pval[[i]] = ROCprep(structure(ecps$swan$pval[[i]]$p.ebayes, 
                                               names=rownames(ecps$swan$pval[[i]])), truthSet) 
    ROCecps$fnorm$pval[[i]] = ROCprep(structure(ecps$fnorm$pval[[i]]$p.ebayes, 
                                              names=rownames(ecps$fnorm$pval[[i]])), truthSet)
}

for(i in 1:length(percent)){
    
    ROCecps$swan$percent[[i]] = ROCprep(structure(ecps$swan$percent[[i]]$p.ebayes, 
                                                  names=rownames(ecps$swan$percent[[i]])), truthSet)
    ROCecps$fnorm$percent[[i]] = ROCprep(structure(ecps$fnorm$percent[[i]]$p.ebayes, 
                                                 names=rownames(ecps$fnorm$percent[[i]])), truthSet)
}


## Figure: Relationship between FDR cut off and number of ECPs
colours = brewer.pal(length(pval)+1,"Spectral")[-6]
pdf("LUAD-emp-ctrl.pdf",width=5,height=5)
plot(pval, sapply(pval, function(x) sum(dmps$swan$ruv1$p.ebayes.BH > x))/len, col=colours, xlim=c(0,1),
     ylim=c(0,1), pch=1,ylab="Proportion of CpGs selected as ECPs", xlab="FDR cut-off")
points(pval, sapply(pval, function(x) sum(dmps$fnorm$ruv1$p.ebayes.BH > x))/len, pch=2, col=colours)
sapply(1:length(percent), function(x) abline(h=percent[x]/100,lty=2,col="darkgrey"))
legend("topright",bg="white",legend=paste("FDR >",pval),fill=colours,cex=0.75)
legend("topleft",bg="white",legend=c("SWAN","FNORM"),pch=c(1,2))
dev.off()

## Figure: ROC curves for different ECP selections
maxP=2000
pdf("LUAD-emp-ctrl-ROC.pdf",width=10,height=10)
par(mfrow=c(2,2))
ROCplot(ROCecps$swan$pval, truthSet, main="", lwd=1.5, legendCex=0.8, xlim=c(0,0.2), colours=colours, 
        ylim=c(0,1), legendPos="bottomright", legend=paste("FDR >",pval), maxP=maxP)
title("A",adj=0, cex.main=3)
title("SWAN")
ROCplot(ROCecps$fnorm$pval, truthSet, main="", lwd=1.5, legendCex=0.8, xlim=c(0,0.2), colours=colours, 
        ylim=c(0,1), legendPos="bottomright", legend=paste("FDR >",pval), maxP=maxP)
title("B",adj=0, cex.main=3)
title("FNORM")
ROCplot(rev(ROCecps$swan$percent), truthSet, main="", lwd=1.5, legendCex=0.8, xlim=c(0,0.2), colours=colours, 
        ylim=c(0,1), legendPos="bottomright", legend=paste("Bottom ",percent,"%",sep=""), maxP=maxP)
title("C",adj=0, cex.main=3)
title("SWAN")
ROCplot(rev(ROCecps$fnorm$percent), truthSet, main="", lwd=1.5, legendCex=0.8, xlim=c(0,0.2), colours=colours, 
        ylim=c(0,1), legendPos="bottomright", legend=paste("Bottom ",percent,"%",sep=""), maxP=maxP)
title("D",adj=0, cex.main=3)
title("FNORM")
dev.off()

## Examine how methods performs on smaller datasets with less power to detect DM
## Sub-sample the LUAD data 10 times with 5, 10, 15 and 20 samples per group
negM = getNegs(rgSet)
reps = 10
ssDmps = vector("list",4)
ssDmps[[1]] = subSample(reps=reps, num=5, targets=targets, sw=mValsSwSub, fn=mValsFnSub, negM=negM)
ssDmps[[2]] = subSample(reps=reps, num=10, targets=targets, sw=mValsSwSub, fn=mValsFnSub, negM=negM)
ssDmps[[3]] = subSample(reps=reps, num=15, targets=targets, sw=mValsSwSub, fn=mValsFnSub, negM=negM)
ssDmps[[4]] = subSample(reps=reps, num=20, targets=targets, sw=mValsSwSub, fn=mValsFnSub, negM=negM)
save(ssDmps,file="ssDmps.RData")

## Create vectors of p-values suitable for ROC/AUC analysis
ROCsw = lapply(ssDmps, function(y){
  c(lapply(1:reps,function(x)
      ROCprep(structure(y[[x]]$swan$limma$P.Value, names=rownames(y[[x]]$swan$limma)),truthSet)),
    lapply(1:reps,function(x)
      ROCprep(structure(y[[x]]$swan$sva$P.Value, names=rownames(y[[x]]$swan$sva)),truthSet)),
    lapply(1:reps,function(x)
      ROCprep(y[[x]]$swan$isva$spv, truthSet)),
    lapply(1:reps,function(x)
      ROCprep(structure(y[[x]]$swan$ruv2$p.ebayes, names=rownames(y[[x]]$swan$ruv2)),truthSet)))
  })

ROCfn = lapply(ssDmps, function(y){
  c(lapply(1:reps,function(x)
      ROCprep(structure(y[[x]]$fnorm$limma$P.Value, names=rownames(y[[x]]$fnorm$limma)),truthSet)),
    lapply(1:reps,function(x)
      ROCprep(structure(y[[x]]$fnorm$sva$P.Value, names=rownames(y[[x]]$fnorm$sva)),truthSet)),
    lapply(1:reps,function(x)
      ROCprep(y[[x]]$fnorm$isva$spv, truthSet)),
    lapply(1:reps,function(x)
      ROCprep(structure(y[[x]]$fnorm$ruv2$p.ebayes, names=rownames(y[[x]]$fnorm$ruv2)),truthSet)))
  })

## Get AUCs
aucSw = lapply(ROCsw,function(roc) getAUC(roc,truthSet))
aucFn = lapply(ROCfn,function(roc) getAUC(roc,truthSet))

## Get max AUC for each round of sub sampling
byReps = rep(1:reps,4)
maxSw = lapply(aucSw,function(l) aggregate(l,by=list(Round=byReps),FUN=max)$x)
maxFn = lapply(aucFn,function(l) aggregate(l,by=list(Round=byReps),FUN=max)$x)

## Figure: AUCs for different methods at different subsampling levels
key = c("Limma","SVA","ISVA","RUVm")
colours = brewer.pal(12,"Paired")[c(2,8,10,6)]
pdf("LUAD-AUC-subsample1.pdf",width=20,height=10)
##  Split the screen into two rows and one column, defining screens 1 and 2.
split.screen( figs = c( 2, 1 ) )
##  Split screen 1 into one row and three columns, defining screens 3, 4,5,6.
split.screen( figs = c( 1, 4 ), screen = 1 )
##  Split screen 2 into one row and two columns, defining screens 7, 8,9,10.
split.screen( figs = c( 1, 4 ), screen = 2 )

ylim = c(0.7,1)
yaxt=c("s",rep("n",3))
ylab=c("AUC",rep("",3))
samps=seq(5,20,by=5)
showKey=c("TRUE",rep(FALSE,3))
sapply(1:length(aucSw),function(x) plotAUCs(aucSw[[x]],maxSw[[x]],reps,colours,ylim,key,2+x,
                                            yaxt[x],ylab[x],samps[x],showKey[x]))
sapply(1:length(aucFn),function(x) plotAUCs(aucFn[[x]],maxFn[[x]],reps,colours,ylim,key,6+x,
                                            yaxt[x],ylab[x],samps[x],showKey[x]))
screen(1)
mtext("SWAN",cex=2,line=2)
mtext("A",adj=0,cex=3)
screen(2)
mtext("FNORM",cex=2,line=2)
mtext("B",adj=0,cex=3)
close.screen(all=TRUE)
dev.off()

## Figure: ROCs for different methods at different subsampling levels 
key = c("Limma","SVA","ISVA","RUVm")
colours = brewer.pal(12,"Paired")[c(2,8,10,6)]
cex.main=1.2
cex.axis=1
cex.lab=1
maxP=1000
pdf("LUAD-ROC-subsample1.pdf", width=40, height=50)
par(mfcol=c(10,8), mar=c(4,4,4,1) + 0.1)
sapply(seq(5,20,by=5), function(i){
    
    sapply(1:reps, function(x){
        ROCplot(ROCsw_5[seq(x,40,by=10)], truthSet, 
                main=paste("SWAN (",i," samps/grp, round ",x,")",sep=""), 
                lwd=1, legendCex=0.8, xlim=c(0,1), cex.main=cex.main, cex.lab=cex.lab, cex.axis=cex.axis,
                colours=colours, ylim=c(0,1), legendPos="bottomright", legend=key, legendCol=colours, maxP=maxP)
    })
    sapply(1:reps, function(x){
        ROCplot(ROCfn_5[seq(x,40,by=10)], truthSet, 
                main=paste("FNORM (",i," samps/grp, round ",x,")",sep=""), 
                lwd=1, legendCex=0.8, xlim=c(0,1),cex.main=cex.main, cex.lab=cex.lab, cex.axis=cex.axis, 
                colours=colours, ylim=c(0,1), legendPos="bottomright", legend=key, legendCol=colours, maxP=maxP)
    })
})
dev.off()
