# Supplementary material for: Removing unwanted variation in a differential methylation analysis of Illumina HumanMethylation450 array data
Source: Nucleic Acids Res. 2015 May 18;43(16):e106. doi: 10.1093/nar/gkv526 (PMC4652745; doi:10.1093/nar/gkv526)
Supplement: SUPPLEMENTARY DATA [file supp_gkv526_nar-00167-met-n-2015-File016.zip]

Archive with 1 entries (1 files):
- nar-00167-met-n-2015-File016.R
