# Supplementary material for: Removing unwanted variation in a differential methylation analysis of Illumina HumanMethylation450 array data
Source: Nucleic Acids Res. 2015 May 18;43(16):e106. doi: 10.1093/nar/gkv526 (PMC4652745; doi:10.1093/nar/gkv526)
Supplement: SUPPLEMENTARY DATA [file supp_gkv526_nar-00167-met-n-2015-File016.zip › nar-00167-met-n-2015-File016.R]

################################################################################
## Comparison of DM analysis methods on 450k smoking and smoking+ data
## Written by: Jovana Maksimovic
## Last modified: 20/04/2015
################################################################################

library(minfi)
library(missMethyl)
library(limma)
library(sva)
library(isva)
library(RColorBrewer)
source("../ageing_plus/utils.R")

## Load Hannum data: no IDAT files available
pheno = read.table("Hannum_GSE40279/GSE40279_series_matrix.txt",sep="\t",header=FALSE,skip=36,nrows=8)
rownames(pheno) = c("ID","Species","Age","Source","Plate","Gender","Ethnicity","Tissue")
pheno = pheno[,-1]
pheno = data.frame(t(pheno))

pheno$ID = gsub("X","",pheno$ID,fixed=TRUE)
pheno$Age = as.numeric(gsub("age (y): ","",pheno$Age,fixed=TRUE))
pheno$Source = gsub("source: ","",pheno$Source,fixed=TRUE)
pheno$Plate = as.numeric(gsub("plate: ","",pheno$Plate,fixed=TRUE))
pheno$Gender = gsub("gender: ","",pheno$Gender,fixed=TRUE)
pheno$Ethnicity = gsub("ethnicity: ","",pheno$Ethnicity,fixed=TRUE)
pheno$Tissue = gsub("tissue: ","",pheno$Tissue,fixed=TRUE)

sampleKey = read.table("Hannum_GSE40279/GSE40279_sample_key.txt",header=FALSE,stringsAsFactors=FALSE,
                       col.names=c("Number","ID","Sample"))

h.targets = merge(sampleKey,pheno,by.x="ID",by.y="ID")

## We obtained Illumina negative control intensity data directly from the authors as it is not available from the GEO record
red.neg = read.table("Hannum_GSE40279/Red.Neg.txt",stringsAsFactors=FALSE,header=TRUE,row.names=1)
grn.neg = read.table("Hannum_GSE40279/Grn.Neg.txt",stringsAsFactors=FALSE,header=TRUE,row.names=1)

grn.neg[grn.neg == 0] = min(grn.neg[grn.neg != 0])
red.neg[red.neg == 0] = min(red.neg[red.neg != 0])
h.neg = as.matrix(log2(grn.neg/red.neg))
colnames(neg) = gsub("X","",colnames(h.neg))

data = read.table("Hannum_GSE40279/GSE40279_signal_intensities.txt", stringsAsFactors=FALSE, header=TRUE,sep="\t")

signalA = data[,grepl("SignalA",colnames(data))]
signalB = data[,grepl("SignalB",colnames(data))]

rownames(signalA) = data$TargetID
rownames(signalB) = data$TargetID

colnames(signalA) = gsub(".SignalA","",colnames(signalA),fixed=TRUE)
colnames(signalA) = gsub("X","",colnames(signalA),fixed=TRUE)

colnames(signalB) = gsub(".SignalB","",colnames(signalB),fixed=TRUE)
colnames(signalB) = gsub("X","",colnames(signalB),fixed=TRUE)

h.mSet <- new("MethylSet", Meth = as.matrix(signalB), Unmeth = as.matrix(signalA))
annotation(h.mSet) <- c(array = "IlluminaHumanMethylation450k",annotation = "ilmn12.hg19")
pData(h.mSet) = h.targets
h.mSet@preprocessMethod <- c(rg.norm = "Raw (no normalization or bg correction)",
                           minfi = as.character(packageVersion("minfi")), 
                           manifest = as.character(packageVersion("IlluminaHumanMethylation450kmanifest")))
sampleNames(h.mSet) = colnames(signalA)

rm(data, signalA, signalB)
gc()

h.targets = h.targets[order(match(h.targets$Sample,sampleNames(h.mSet))),]

## Load Liu data
targets = read.csv("Liu_GSE42861/Sample_data_GSE42861.csv", stringsAsFactors=FALSE)
targets = targets[targets$Smoking_status %in% c("current","never","occasional"),]

ids = read.table("Liu_GSE42861/sample_ids.txt",sep="\t")
ids = ids[-1,-1]
ids = t(ids)
ids = strsplit2(ids[,1],"/")[,11]
ids = gsub("_Red.idat.gz","",ids[,1],fixed=TRUE)
ids = data.frame(Filenames=ids)
ids$Samples = substring(ids$Filenames,12,28)

targets = merge(targets,ids,by.x="Sample_ID",by.y="Samples")

baseDir = "Liu_GSE42861/"
targets$Basename = paste(baseDir,targets$Filenames,sep="")
rgSet = read.450k.exp(targets=targets)
detP = detectionP(rgSet)
targets = read.csv("Liu_GSE42861/Sample_data_GSE42861.csv", stringsAsFactors=FALSE)
targets = targets[targets$Smoking_status %in% c("current","never","occasional"),]

ids = read.table("Liu_GSE42861/sample_ids.txt",sep="\t")
ids = ids[-1,-1]
ids = t(ids)
ids = strsplit2(ids[,1],"/")[,11]
ids = gsub("_Red.idat.gz","",ids[,1],fixed=TRUE)
ids = data.frame(Filenames=ids)
ids$Samples = substring(ids$Filenames,12,28)

targets = merge(targets,ids,by.x="Sample_ID",by.y="Samples")

baseDir = "Liu_GSE42861/"
targets$Basename = paste(baseDir,targets$Filenames,sep="")
rgSet = read.450k.exp(targets=targets)
neg = getINCs(rgSet)


## Combine Liu and Hannum data into a single MethylSet object for downstream analysis
mSet = preprocessRaw(rgSet)

meth1 = getMeth(mSet)
unmeth1 = getUnmeth(mSet)

meth2 = getMeth(h.mSet)
unmeth2 = getUnmeth(h.mSet)

meth = transform(merge(meth1,meth2,by.x="row.names",by.y="row.names"),row.names=Row.names,Row.names=NULL)
unmeth = transform(merge(unmeth1,unmeth2,by.x="row.names",by.y="row.names"),row.names=Row.names,Row.names=NULL)

mSetAll <- new("MethylSet", Meth = as.matrix(meth), Unmeth = as.matrix(unmeth))
annotation(mSetAll) <- c(array = "IlluminaHumanMethylation450k",annotation = "ilmn12.hg19")
mSetAll@preprocessMethod <- c(rg.norm = "Raw (no normalization or bg correction)",
                           minfi = as.character(packageVersion("minfi")),
                           manifest = as.character(packageVersion("IlluminaHumanMethylation450kmanifest")))

rm(rgSet,mSet,meth1,unmeth1,meth2,unmeth2)
gc()

## Pre-process with SWAN
set.seed(100)
mSetSw = SWAN(mSetAll,verbose=TRUE)
rm(mSetAll)
gc()

mSetFlt = mapToGenome(mSetSw)

## Remove probes with SNPs at CpG or single base extension (SBE) site
mSetFlt = dropLociWithSnps(mSetFlt, snps = c("CpG", "SBE"))

## Remove cross-reactive probes
Xreact = read.csv(file="~/48639-non-specific-probes-Illumina450k.csv", stringsAsFactors=FALSE)
noXreact = !(featureNames(mSetFlt) %in% Xreact$TargetID) 
mSetFlt = mSetFlt[noXreact,] 

## Load Illumina 450k annotation data
ann.450k = getAnnotation(IlluminaHumanMethylation450kanno.ilmn12.hg19)

## Remove sex shromosome probes
autosomes = !(featureNames(mSetFlt) %in% ann.450k$Name[ann.450k$chr %in% c("chrX","chrY")])
mSetFlt = mSetFlt[autosomes,]

## Get M-values
mValsAll = getM(mSetFlt)

colnames(h.neg) = paste("X",colnames(h.neg),sep="")
neg.all = cbind(neg,h.neg)
neg.all = neg.all[,match(colnames(mValsAll),colnames(neg.all))]


## Prepare combined targets file for Liu and Hannum data 
targets.all = data.frame(Sample=c(as.character(targets$Filenames),as.character(h.targets$Samplenames)),
			Study=c(rep("L",nrow(targets)),rep("H",nrow(h.targets))),
			Smoking=c(targets$Smoking_status,rep("never",nrow(h.targets))),
			Ethnicity=c(rep("Unknown",nrow(targets)),h.targets$Ethnicity))

dmps = list()


## Combination 1 (smoking+)
set.seed(100)
s1 = sample(which(targets.all$Study == "L" & targets.all$Smoking == "current"),80)
set.seed(100)
s2 = sample(which(targets.all$Study == "L" & targets.all$Smoking == "never"),50)
set.seed(100)
s3 = sample(which(targets.all$Study == "H"),70)

sub = c(s1,s2,s3)

## COMPARE ANALYSIS METHODS
mValsSub = mValsAll[,sub]
negSub = neg.all[,sub]

smoking = factor(c(rep("yes",length(s1)),rep("no",length(s2)),rep("yes",20),rep("no",50)))
design = model.matrix(~smoking) ## Design matrix

## Limma
dmps$limma = limmaFit(data=mValsSub,design=design,coef=2)

## Limma with a factor for study
batch = factor(targets.all$Study[sub])
designBatch = model.matrix(~smoking+batch)
dmps$limmaBatch = limmaFit(data=mValsSub,design=designBatch,coef=2)

## ComBat with batch variable for study
dmps$combat = combatFit(data=mValsSub, design=design, coef=2, batch=targets.all$Study[sub])

## RUV (SQN)
negSq = negSub[,match(colnames(mValsSub),colnames(negSub))]
negSq = rbind(mValsSub,negSq)

ctl = rownames(negSq) %in% rownames(negSub)
dmps$ruv1 = ruvFit(data=negSq, design=design, ctl=ctl, coef=2, method="inv")

ctl = rownames(mValsSub) %in% rownames(dmps$ruv1)[ceiling(0.1*nrow(dmps$ruv1)):nrow(dmps$ruv1)]
dmps$ruv2 = ruvFit(data=mValsSub, design=design, ctl=ctl, coef=2)

## ISVA
dmps$isva = DoISVA(data.m=mValsSub, pheno.v=as.character(smoking), cf.m=NULL)

## SVA
design0 = model.matrix(~1, data=targets.all[sub,])
dmps$sva = svaFit(data=mValsSub,design=design,design0=design0,coef=2)

#save(dmps,file="results.RData")

#### Evaluate results
truth = read.csv("smoking_replicated.csv",stringsAsFactors=FALSE)

mds = plotMDS(mValsSub, top=1000, gene.selection="common", dim.plot=c(1,2))

key = c("Limma","Limma w/batch","ComBat","SVA","ISVA","RUVm")
colours = brewer.pal(12,"Paired")[c(2,1,4,8,10,6)]
listLen = 1:1000

pdf("smoking_combined_data.pdf",width=10,height=5)
par(mfrow=c(1,2))
legendCex = 0.8
cex = 1
cols=brewer.pal(3,"Set1")

plot(mds,pch=ifelse(smoking == "yes" & targets.all$Smoking[sub] == "current", 2, 
	ifelse(smoking == "yes" & targets.all$Smoking[sub] == "never",17,1)),
     cex=cex, cex.lab=cex, cex.axis=cex, xlab="Dimension 1", ylab="Dimension 2",
     col=ifelse(targets.all$Study[sub] == "L",cols[1],cols[2]))
legend("topleft",legend=c("Study 1: Never smoked","Study 1: Smoker","Study 2: Unknown (assigned \"Smoker\")", 
	"Study 2: Unknown (assigned \"Never smoked\")"), 
	pch=c(1,2,17,1),col=rep(cols[1:2],each=2),cex=0.7)
title("A",adj=0, cex.main=3)

plot(listLen,cumsum(rownames(dmps$limma)[listLen] %in% truth$CpG),type="l",ylim=c(0,200),col=colours[1],lwd=1.5,
	xlab="Top ranked CpGs", ylab="No. true positives")
lines(listLen,cumsum(rownames(dmps$limmaBatch)[listLen] %in% truth$CpG),col=colours[2],lwd=1.5)
lines(listLen,cumsum(rownames(dmps$combat)[listLen] %in% truth$CpG),col=colours[3],lwd=1.5)
lines(listLen,cumsum(rownames(dmps$sva)[listLen] %in% truth$CpG),col=colours[4],lwd=1.5)
lines(listLen,cumsum(names(dmps$isva$spv)[listLen] %in% truth$CpG),col=colours[5],lwd=1.5)
lines(listLen,cumsum(rownames(dmps$ruv2)[listLen] %in% truth$CpG),col=colours[6],lwd=1.5)
abline(h=nrow(truth),lty=2)
legend("topright",legend=key,col=colours,lwd=1.5,bg="white",cex=legendCex)
text(0,191,labels=paste("Total no. true positives =",nrow(truth)),adj=0,cex=0.7)
title("B",adj=0, cex.main=3)
dev.off()


## Combination 2
set.seed(200)
s1.1 = sample(which(targets.all$Study == "L" & targets.all$Smoking == "current"),90)
set.seed(200)
s2.1 = sample(which(targets.all$Study == "L" & targets.all$Smoking == "never"),40)
set.seed(200)
s3.1 = sample(which(targets.all$Study == "H"),70)
sub1 = c(s1.1,s2.1,s3.1)

## COMPARE ANALYSIS METHODS
mValsSub = mValsAll[,sub1]
negSub = neg.all[,sub1]
smoking = factor(c(rep("yes",length(s1.1)),rep("no",length(s2.1)),rep("yes",10),rep("no",60)))
design = model.matrix(~smoking) ## Design matrix

## Limma
dmps$sub1$limma = limmaFit(data=mValsSub,design=design,coef=2)

## Limma with a factor for study
batch = factor(targets.all$Study[sub1])
designBatch = model.matrix(~smoking+batch)
dmps$sub1$limmaBatch = limmaFit(data=mValsSub,design=designBatch,coef=2)

## ComBat with batch variable for study
dmps$sub1$combat = combatFit(data=mValsSub, design=design, coef=2, batch=targets.all$Study[sub1])

## RUV (SQN)
negSq = negSub[,match(colnames(mValsSub),colnames(negSub))]
negSq = rbind(mValsSub,negSq)
ctl = rownames(negSq) %in% rownames(negSub)
dmps$sub1$ruv1 = ruvFit(data=negSq, design=design, ctl=ctl, coef=2, method="inv")
ctl = rownames(mValsSub) %in% rownames(dmps$sub1$ruv1)[ceiling(0.1*nrow(dmps$sub1$ruv1)):nrow(dmps$sub1$ruv1)]
dmps$sub1$ruv2 = ruvFit(data=mValsSub, design=design, ctl=ctl, coef=2)

## ISVA
dmps$sub1$isva = DoISVA(data.m=mValsSub, pheno.v=as.character(smoking), cf.m=NULL)

## SVA
design0 = model.matrix(~1, data=targets.all[sub1,])
dmps$sub1$sva = svaFit(data=mValsSub,design=design,design0=design0,coef=2)
#save(dmps,file="results1.RData")

## Combination 3
set.seed(300)
s1.2 = sample(which(targets.all$Study == "L" & targets.all$Smoking == "current"),90)
set.seed(300)
s2.2 = sample(which(targets.all$Study == "L" & targets.all$Smoking == "never"),70)
set.seed(300)
s3.2 = sample(which(targets.all$Study == "H"),40)
sub2 = c(s1.2,s2.2,s3.2)

## COMPARE ANALYSIS METHODS
mValsSub = mValsAll[,sub2]
negSub = neg.all[,sub2]
smoking = factor(c(rep("yes",length(s1.2)),rep("no",length(s2.2)),rep("yes",10),rep("no",30)))
design = model.matrix(~smoking) ## Design matrix

## Limma
dmps$sub2$limma = limmaFit(data=mValsSub,design=design,coef=2)

## Limma with a factor for study
batch = factor(targets.all$Study[sub2])
designBatch = model.matrix(~smoking+batch)
dmps$sub2$limmaBatch = limmaFit(data=mValsSub,design=designBatch,coef=2)

## ComBat with batch variable for study
dmps$sub2$combat = combatFit(data=mValsSub, design=design, coef=2, batch=targets.all$Study[sub2])

## RUV (SQN)
negSq = negSub[,match(colnames(mValsSub),colnames(negSub))]
negSq = rbind(mValsSub,negSq)
ctl = rownames(negSq) %in% rownames(negSub)
dmps$sub2$ruv1 = ruvFit(data=negSq, design=design, ctl=ctl, coef=2, method="inv")
ctl = rownames(mValsSub) %in% rownames(dmps$sub2$ruv1)[ceiling(0.1*nrow(dmps$sub2$ruv1)):nrow(dmps$sub2$ruv1)]
dmps$sub2$ruv2 = ruvFit(data=mValsSub, design=design, ctl=ctl, coef=2)

## ISVA
dmps$sub2$isva = DoISVA(data.m=mValsSub, pheno.v=as.character(smoking), cf.m=NULL)

## SVA
design0 = model.matrix(~1, data=targets.all[sub2,])
dmps$sub2$sva = svaFit(data=mValsSub,design=design,design0=design0,coef=2)
#save(dmps,file="results2.RData")
#save.image("smoking_analysis.RData")

mds1 = plotMDS(mValsAll[,sub1], top=1000, gene.selection="common", dim.plot=c(1,2))
mds2 = plotMDS(mValsAll[,sub2], top=1000, gene.selection="common", dim.plot=c(1,2))

key = c("Limma","Limma w/batch","ComBat","SVA","ISVA","RUVm")
colours = brewer.pal(12,"Paired")[c(2,1,4,8,10,6)]
listLen = 1:1000

pdf("smoking_combined_data_more.pdf",width=10,height=10)
par(mfrow=c(2,2))
legendCex = 0.8
cex = 1
cols=brewer.pal(3,"Set1")
smoking = factor(c(rep("yes",length(s1.1)),rep("no",length(s2.1)),rep("yes",10),rep("no",60)))
plot(mds1,pch=ifelse(smoking == "yes" & targets.all$Smoking[sub1] == "current", 2,
        ifelse(smoking == "yes" & targets.all$Smoking[sub1] == "never",17,1)),
     cex=cex, cex.lab=cex, cex.axis=cex, xlab="Dimension 1", ylab="Dimension 2",
     col=ifelse(targets.all$Study[sub1] == "L",cols[1],cols[2]))
legend("bottomleft",legend=c("Study 1: Never smoked","Study 1: Smoker","Study 2: Unknown (assigned \"Smoker\")",
        "Study 2: Unknown (assigned \"Never smoked\")"),
        pch=c(1,2,17,1),col=rep(cols[1:2],each=2),cex=0.7)
title("A",adj=0, cex.main=3)

plot(listLen,cumsum(rownames(dmps$sub1$limma)[listLen] %in% truth$CpG),type="l",ylim=c(0,200),col=colours[1],lwd=1.5,
        xlab="Top ranked CpGs", ylab="No. true positives")
lines(listLen,cumsum(rownames(dmps$sub1$limmaBatch)[listLen] %in% truth$CpG),col=colours[2],lwd=1.5)
lines(listLen,cumsum(rownames(dmps$sub1$combat)[listLen] %in% truth$CpG),col=colours[3],lwd=1.5)
lines(listLen,cumsum(rownames(dmps$sub1$sva)[listLen] %in% truth$CpG),col=colours[4],lwd=1.5)
lines(listLen,cumsum(names(dmps$sub1$isva$spv)[listLen] %in% truth$CpG),col=colours[5],lwd=1.5)
lines(listLen,cumsum(rownames(dmps$sub1$ruv2)[listLen] %in% truth$CpG),col=colours[6],lwd=1.5)
abline(h=nrow(truth),lty=2)
legend("topright",legend=key,col=colours,lwd=1.5,bg="white",cex=legendCex)
text(0,191,labels=paste("Total no. true positives =",nrow(truth)),adj=0,cex=0.7)
title("B",adj=0, cex.main=3)

smoking = factor(c(rep("yes",length(s1.2)),rep("no",length(s2.2)),rep("yes",10),rep("no",30)))
plot(mds2,pch=ifelse(smoking == "yes" & targets.all$Smoking[sub2] == "current", 2,
        ifelse(smoking == "yes" & targets.all$Smoking[sub2] == "never",17,1)),
     cex=cex, cex.lab=cex, cex.axis=cex, xlab="Dimension 1", ylab="Dimension 2",
     col=ifelse(targets.all$Study[sub2] == "L",cols[1],cols[2]))
legend("topleft",legend=c("Study 1: Never smoked","Study 1: Smoker","Study 2: Unknown (assigned \"Smoker\")",
        "Study 2: Unknown (assigned \"Never smoked\")"),
        pch=c(1,2,17,1),col=rep(cols[1:2],each=2),cex=0.7)
title("C",adj=0, cex.main=3)

plot(listLen,cumsum(rownames(dmps$sub2$limma)[listLen] %in% truth$CpG),type="l",ylim=c(0,200),col=colours[1],lwd=1.5,
        xlab="Top ranked CpGs", ylab="No. true positives")
lines(listLen,cumsum(rownames(dmps$sub2$limmaBatch)[listLen] %in% truth$CpG),col=colours[2],lwd=1.5)
lines(listLen,cumsum(rownames(dmps$sub2$combat)[listLen] %in% truth$CpG),col=colours[3],lwd=1.5)
lines(listLen,cumsum(rownames(dmps$sub2$sva)[listLen] %in% truth$CpG),col=colours[4],lwd=1.5)
lines(listLen,cumsum(names(dmps$sub2$isva$spv)[listLen] %in% truth$CpG),col=colours[5],lwd=1.5)
lines(listLen,cumsum(rownames(dmps$sub2$ruv2)[listLen] %in% truth$CpG),col=colours[6],lwd=1.5)
abline(h=nrow(truth),lty=2)
legend("topright",legend=key,col=colours,lwd=1.5,bg="white",cex=legendCex)
text(0,191,labels=paste("Total no. true positives =",nrow(truth)),adj=0,cex=0.7)
title("D",adj=0, cex.main=3)

dev.off()


#### Clean (Liu) data
clean = which(targets.all$Smoking %in% c("current","never") & targets.all$Study == "L")

mValsClean = mValsAll[,clean]
detP = detP[match(rownames(mValsClean),rownames(detP)),match(colnames(mValsClean),colnames(detP))]
mValsClean = mValsClean[rowSums(detP < 0.01) == ncol(detP),]
negClean = neg.all[,clean]

smoking = factor(targets.all$Smoking[clean])

design = model.matrix(~smoking) ## Design matrix

## Limma
dmps$clean$limma = limmaFit(data=mValsClean,design=design,coef=2)

## RUV (SQN)
negSq = negClean[,match(colnames(mValsClean),colnames(negClean))]
negSq = rbind(mValsClean,negSq)

ctl = rownames(negSq) %in% rownames(negClean)
dmps$clean$ruv1 = ruvFit(data=negSq, design=design, ctl=ctl, coef=2, method="inv")

ctl = rownames(mValsClean) %in% rownames(dmps$clean$ruv1)[ceiling(0.1*nrow(dmps$clean$ruv1)):nrow(dmps$clean$ruv1)]
dmps$clean$ruv2 = ruvFit(data=mValsClean, design=design, ctl=ctl, coef=2)

## ISVA
dmps$clean$isva = DoISVA(data.m=mValsClean, pheno.v=as.character(smoking), cf.m=NULL)

## SVA
design0 = model.matrix(~1, data=targets.all[clean,])
dmps$clean$sva = svaFit(data=mValsClean,design=design,design0=design0,coef=2)

#save(dmps,file="results_with_clean.RData")

### Results
mds = plotMDS(mValsClean, top=1000, gene.selection="common", dim.plot=c(1,2))

key = c("Limma","SVA","ISVA","RUVm")
colours = brewer.pal(12,"Paired")[c(2,8,10,6)]
listLen = 1:1000

pdf("smoking_clean_data.pdf",width=10,height=5)
par(mfrow=c(1,2))
legendCex = 0.8
cex = 1
cols=brewer.pal(3,"Dark2")
plot(mds,col=as.character(factor(smoking,labels=cols[1:2])),
     cex=cex, cex.lab=cex, cex.axis=cex, xlab="Dimension 1", ylab="Dimension 2")
legend("topleft",legend=c("Smoker","Never smoked"), pch=1, col=cols[1:2],cex=0.7,bg="white")
title("A",adj=0, cex.main=3)

plot(listLen,cumsum(rownames(dmps$clean$limma)[listLen] %in% truth$CpG),type="l",ylim=c(0,200),col=colours[1],lwd=1.5,
        xlab="Top ranked CpGs", ylab="No. true positives")
lines(listLen,cumsum(rownames(dmps$clean$sva)[listLen] %in% truth$CpG),col=colours[2],lwd=1.5)
lines(listLen,cumsum(names(dmps$clean$isva$spv)[listLen] %in% truth$CpG),col=colours[3],lwd=1.5)
lines(listLen,cumsum(rownames(dmps$clean$ruv2)[listLen] %in% truth$CpG),col=colours[4],lwd=1.5)
abline(h=nrow(truth),lty=2)
legend("bottomright",legend=key,col=colours,lwd=1.5,bg="white",cex=legendCex)
text(0,191,labels=paste("Total no. true positives =",nrow(truth)),adj=0,cex=0.7)
title("B",adj=0, cex.main=3)
dev.off()
